# Supplementary material for: Populus simonii × Populus nigra overexpressing PsnWRKY70 recruits phyllosphere bacterial strains that inhibit Alternaria alternata
Source: mSystems. 2025 Aug 15;10(9):e01765-24. doi: 10.1128/msystems.01765-24 (PMC12455959; doi:10.1128/msystems.01765-24)
Supplement: Supplemental Tables — Table S1 to S12. [file msystems.01765-24-s0002.xlsx]

## Sheet: Table1
Table1 Number of reads and ASVs
Sample ID	Number of reads	Number of ASVs
S91	10699	60
S92	7864	65
S93	14356	84
S94	12790	145
S95	5292	47
S96	11818	61
S97	5824	32
S98	7799	55
S99	11356	89
S100	7787	76
S101	17877	132
S102	10100	120
S103	18581	97
S104	13370	72
S105	28127	135
S106	6761	87
S107	12287	148
S108	14065	83
S109	16006	73
S121	8634	108
S122	10783	141
S123	6600	122
S124	10077	169
S125	14295	128
S126	2718	84
S127	7657	152
S128	9644	165
S129	4670	107
S130	1402	35
S131	10759	125
S132	8550	111
S133	7135	95
S134	10317	130
S135	10778	142
S136	11499	118
S137	10766	148
S138	10580	120
S139	8378	144
S140	8844	97
SUM	406845	4102
AVG	10431.9	105.179
Min	1402	32
Max	28127	169

## Sheet: Table2
Table2 The relative abundance (%) of the top 10 phyla in the phyllosphere bacterial community of WT and OE Populus
	Inoculated																		Non-inoculated
	WT										OE									WT										OE
	S91	S92	S93	S94	S95	S96	S97	S98	S99	S100	S101	S102	S103	S104	S105	S106	S107	S108	S109	S121	S122	S123	S124	S125	S126	S127	S128	S129	S130	S131	S132	S133	S134	S135	S136	S137	S138	S139	S140	AVG
Proteobacteria	0.279652	0.128688	0.608874	0.502893	0.16421	0.462938	0.0492788	0.323759	0.447869	0.496725	0.89892	0.873267	0.963942	0.965744	0.977175	0.781985	0.778628	0.934021	0.985318	0.286078	0.328387	0.338333	0.2467	0.590836	0.34989	0.327021	0.602655	0.419914	0.439372	0.36258	0.283392	0.383322	0.277794	0.24782	0.626576	0.647409	0.581947	0.359394	0.638851	0.51185
Actinobacteria	0.625666	0.496185	0.210156	0.163096	0.572373	0.437976	0.60886	0.356841	0.356287	0.330294	0.0432959	0.0637624	0.00683494	0.00239342	0.0141501	0.0794261	0.0882233	0.01877	0.0021242	0.421357	0.373273	0.363485	0.39089	0.204757	0.495585	0.462844	0.273227	0.399786	0.274608	0.498652	0.505263	0.414576	0.578269	0.49768	0.222367	0.222181	0.360775	0.396395	0.20104	0.308557
Unclassified	0.0888868	0.363428	0.159237	0.25559	0.255102	0.0911322	0.327953	0.308629	0.172596	0.139463	0.0140404	0.0354455	0.00721167	0.00344054	0.00206208	0.11448	0.0497274	0.00312833	0.00131201	0.263956	0.250672	0.191667	0.301876	0.16908	0.0754231	0.0881546	0.0748652	0.105996	0.262482	0.0820708	0.175556	0.167765	0.105748	0.166729	0.0523524	0.0590749	0.0189036	0.144784	0.012664	0.132377
Firmicutes	0.00233667	0.00966429	0.0133742	0.0689601	0.00529101	0.00533085	0.0111607	0.00884729	0.0120641	0.0154103	0.00525815	0.0178218	0.00355202	0	0	0.00576838	0.0145682	0.00213295	0.000374859	0.0214269	0.0338496	0.0901515	0.054679	0.0271424	0.0426784	0.045318	0.0171091	0.0396146	0.0156919	0.0325309	0.0292398	0.0249474	0.0301444	0.0770087	0.0253935	0.0409623	0.0275047	0.0779422	0.0644505	0.0261462
Bacteroidetes	0.00186933	0.00203459	0.00801059	0.00602033	0.00302343	0.00186157	0.00274725	0.00192332	0.00449102	0.0160524	0.0375902	0.00871287	0.0164146	0.0277487	0.0059018	0.0164177	0.0591682	0.03754	0.0104961	0.00370628	0.00621348	0.00893939	0.00446561	0.00300804	0.0172921	0.0530234	0.0178349	0.0289079	0.0042796	0.00901571	0.00292398	0.001822	0.00523408	0.0055669	0.0693104	0.0154189	0.0047259	0.0120554	0.0552917	0.0153092	0.861863
Chloroflexi	0.00158893	0	0.000348286	0.00250195	0	0.00076155	0	0	0.00510743	0	0	0	0	0	0	0	0.00301131	0.00092428	0	0.00127403	0.0036168	0.000454545	0	0.000979363	0.00735835	0.0011754	0.00186645	0	0	0.00418254	0	0.00168185	0	0.0010206	0.00295678	0.0025079	0	0.000596801	0.00282678	0.00119851
Cyanobacteria	0	0	0	0	0	0	0	0	0.000264178	0.00115577	0	0.000792079	0.000807276	0	0	0.000887443	0.000976642	0.000568788	0	0	0.000370954	0.00242424	0.000893123	0.00202868	0	0	0	0.00107066	0	0	0	0	0	0	0	0.00826677	0.00255198	0.000835522	0.00203528	0.000664856
[Thermi]	0	0	0	0	0	0	0	0	0	0	0.000895005	0	0	0	0.000533295	0	0.00325547	0	0	0.00150568	0.00102012	0.0030303	0	0.00167891	0.00294334	0	0	0	0	0.00985222	0.00327485	0.00434478	0.00222933	0.00222676	0	0	0.000283554	0	0.0027137	0.00102019
Verrucomicrobia	0	0	0	0	0	0	0	0	0.000880592	0	0	0	0.00123782	0	0	0	0.0012208	0.00255954	0	0	0.00064917	0	0.000198472	0	0.00220751	0.0100562	0.00373289	0	0.00356633	0	0	0	0	0.000835034	0	0	0	0.00202912	0	0.000748037
Others	0	0	0	0.000938233	0	0	0	0	0.000440296	0.000898934	0	0.00019802	0	0.000673149	0.000177765	0.00103535	0.0012208	0.000355492	0.000374859	0.000694927	0.00194751	0.00151515	0.000297708	0.000489682	0.00662252	0.0124069	0.00871008	0.00471092	0	0.00111535	0.000350877	0.0015417	0.000581564	0.00111338	0.00104357	0.00417983	0.00330813	0.00596801	0.0201266	0.00212916

## Sheet: Table3
Table3 The relative abundance (%) of the top10 genera in phylloshpere bacterial community of WT and OE Populus
	Inoculated																			Non-inoculated
	WT										OE									WT										OE										AVG
	S91	S92	S93	S94	S95	S96	S97	S98	S99	S100	S101	S102	S103	S104	S105	S106	S107	S108	S109	S121	S122	S123	S124	S125	S126	S127	S128	S129	S130	S131	S132	S133	S134	S135	S136	S137	S138	S139	S140
Pseudonocardia	0.583606	0.475331	0.202215	0.0936669	0.554422	0.432053	0.605941	0.342736	0.188887	0.277514	0.0219836	0.020297	0.00166837	0	0.00255982	0.0643396	0.0450069	0.00405261	0	0.0994904	0.148567	0.0884848	0.0523965	0.055334	0.173289	0.0714379	0.0491497	0.127623	0.131954	0.12464	0.191696	0.0773651	0.168363	0.17777	0.0876598	0.154839	0.141682	0.193841	0.0456807	0.160963
Unclassified	0.0888868	0.363428	0.159237	0.25559	0.255102	0.0911322	0.327953	0.308629	0.172596	0.139463	0.0140404	0.0354455	0.00721167	0.00344054	0.00206208	0.11448	0.0497274	0.00312833	0.00131201	0.263956	0.250672	0.191364	0.301876	0.16908	0.0754231	0.0881546	0.0748652	0.105996	0.262482	0.0820708	0.175556	0.167765	0.105748	0.166729	0.0523524	0.0590749	0.0189036	0.144784	0.012664	0.132369
Pseudomonas	0.0472941	0	0.337629	0	0.00604686	0.00829244	0	0.0441082	0.0588235	0.00128419	0.0419533	0.123267	0.0390184	0.173598	0.0648132	0.0399349	0.0449255	0.0167081	0.0518556	0.0177206	0.00315311	0.045303	0.0129999	0.00958377	0.0448859	0.00300379	0.166114	0.0117773	0	0.00269542	0.00339181	0.000840925	0.00726955	0.00491742	0.00400035	0.0232213	0.0519849	0.0224397	0	0.0393552
unclassified_Caulobacteraceae	0.00719693	0.00292472	0.0149763	0.00140735	0	0.00270773	0.00137363	0.00487242	0	0.00719147	0.148011	0.0980198	0.0858404	0.197008	0.268994	0.0544298	0.0501343	0.0120867	0.145945	0.00335881	0.00806826	0.00287879	0.0130991	0.176285	0.0062546	0.00235079	0.0103691	0.00663812	0.0413695	0.00604145	0.0115789	0.00532586	0	0.00491742	0.00191321	0.0120751	0.00500945	0.00751969	0.0109679	0.0369011
Rickettsia	0.0565473	0.00584944	0.0183199	0.341986	0.0789872	0.172703	0	0.119631	0.257573	0.302042	0	0	0	0	0	0	0	0	0	0	0	0	0	0	0	0	0	0	0	0	0	0	0	0	0	0.00399405	0.000661626	0	0	0.034828
Streptomyces	0.00626227	0.00572228	0	0.0298671	0	0	0.00154533	0.00500064	0.118175	0.0168229	0.00179001	0.00633663	0.00166837	0	0.00117325	0.00680373	0.00529014	0.00291504	0.000374859	0.0738939	0.0393212	0.0762121	0.055969	0.0267926	0.0820456	0.0791433	0.049046	0.0541756	0.0349501	0.0734269	0.0595322	0.07274	0.138994	0.0551123	0.0426124	0.0100316	0.0166352	0.0714968	0.00610583	0.0340509
Sphingomonas	0.0305636	0.0114446	0.0215241	0.00602033	0.0139834	0.00634625	0.00206044	0.00461598	0	0.00526519	0.0774179	0.119109	0.103708	0.0526552	0.110037	0.0187842	0.0905022	0.119659	0.0973385	0.00347463	0.0156728	0.00924242	0.0100228	0.0175586	0.0062546	0.0292543	0.0111987	0.027409	0.0199715	0.0339251	0.0264327	0.0112123	0.0070757	0.0232882	0.0282633	0.0235928	0.00680529	0.01492	0.0694256	0.0329752
Acinetobacter	0.0331807	0.0564598	0.00139315	0.00273651	0.00340136	0.0219157	0.00377747	0.0534684	0.00299401	0.00821883	0.0207529	0	0	0	0	0.416802	0.00423211	0.00782083	0	0.0038221	0.00834647	0.0356061	0.0166716	0.00664568	0	0.00626877	0.032248	0.0269807	0.0178317	0.00148713	0	0.00210231	0.00436173	0.00575246	0.186538	0.0158833	0.0759924	0.0125328	0.0495251	0.0293782
Paracoccus	0.00439293	0.00483215	0.00334355	0.00453479	0.00623583	0.00220003	0	0.00564175	0	0.00449467	0.0417855	0.0911881	0.020451	0.0411369	0.0177765	0.0170093	0.0463091	0.0109492	0.00337374	0.0302293	0.135769	0.0551515	0.0359234	0.131095	0.0084621	0.00966436	0.00311074	0.0349036	0.0741797	0.086904	0.0373099	0.0528381	0.0189008	0.0366487	0.00626141	0.0126324	0.0121928	0.0140845	0	0.0287671
unclassified_Methylobacteriaceae	0.000373867	0	0.00313458	0.000703675	0.00283447	0	0	0	0.00176118	0	0.163226	0.080198	0.0285238	0.0750935	0.11633	0.0295814	0.163018	0.0113047	0.0662876	0.00231642	0.0195678	0.0263636	0.00208395	0.0498076	0.00515085	0.00195899	0.00445873	0.0169165	0.0527817	0.0112464	0.00807018	0	0.00988659	0.0174429	0.0932255	0.00417982	0.00727788	0.00596801	0	0.0277199
Sphingobium	0.00738387	0	0.0511981	0	0	0	0	0	0	0	0.024277	0.0725743	0.0576933	0.0774869	0.0693995	0.0187842	0.0440303	0.0334874	0.0634137	0.00729673	0.0036168	0	0.00654957	0.012312	0	0	0.0096433	0.0109208	0	0	0.00444444	0	0	0	0	0.0173695	0.0016068	0	0	0.0152177
Others	0.134312	0.0740081	0.18703	0.263487	0.0789872	0.26265	0.0573489	0.111296	0.19919	0.237704	0.444761	0.353564	0.654217	0.379581	0.346855	0.21905	0.456824	0.777888	0.570099	0.494441	0.367245	0.469394	0.492408	0.345505	0.598234	0.708763	0.589797	0.57666	0.364479	0.577563	0.481988	0.609811	0.539401	0.507423	0.497174	0.663106	0.661248	0.512413	0.805631	0.427475

## Sheet: Table4 
Table4 The hubs of phyllosphere bacterial ecological network of non-inoculated WT and OE Populus
Lines		ASV ID	Phylum	Class	Order	Family	Genus
WT	Connectors	ASV_911	WPS_2	unclassified_WPS_2	unclassified_WPS_2	unclassified_WPS_2	unclassified_WPS_2
		ASV_3048	Actinobacteria	Acidimicrobiia	Acidimicrobiales	unclassified_Acidimicrobiales	unclassified_Acidimicrobiales
		ASV_1933	unclassified_Bacteria	unclassified_Bacteria	unclassified_Bacteria	unclassified_Bacteria	unclassified_Bacteria
		ASV_2846	Proteobacteria	Alphaproteobacteria	Sphingomonadales	Sphingomonadaceae	Sphingomonas
		ASV_284	unclassified_Bacteria	unclassified_Bacteria	unclassified_Bacteria	unclassified_Bacteria	unclassified_Bacteria
		ASV_3125	Actinobacteria	Actinobacteria	Actinomycetales	Pseudonocardiaceae	Amycolatopsis
		ASV_483	Proteobacteria	Betaproteobacteria	Burkholderiales	Comamonadaceae	unclassified_Comamonadaceae
		ASV_1091	unclassified_Bacteria	unclassified_Bacteria	unclassified_Bacteria	unclassified_Bacteria	unclassified_Bacteria
		ASV_854	Actinobacteria	Actinobacteria	Actinomycetales	Thermomonosporaceae	Actinoallomurus
		ASV_2334	Actinobacteria	Thermoleophilia	Solirubrobacterales	unclassified_Solirubrobacterales	unclassified_Solirubrobacterales
		ASV_1170	unclassified_Bacteria	unclassified_Bacteria	unclassified_Bacteria	unclassified_Bacteria	unclassified_Bacteria
		ASV_2777	Proteobacteria	Alphaproteobacteria	Rhizobiales	Rhizobiaceae	Agrobacterium
		ASV_2945	unclassified_Bacteria	unclassified_Bacteria	unclassified_Bacteria	unclassified_Bacteria	unclassified_Bacteria
		ASV_1576	Actinobacteria	Actinobacteria	Actinomycetales	Micrococcaceae	Citricoccus
		ASV_2212	Actinobacteria	Actinobacteria	Actinomycetales	Microbacteriaceae	Curtobacterium
		ASV_1335	Proteobacteria	Alphaproteobacteria	Caulobacterales	Caulobacteraceae	Asticcacaulis
		ASV_2175	Proteobacteria	Alphaproteobacteria	Rhizobiales	Hyphomicrobiaceae	Devosia
		ASV_1498	Proteobacteria	Alphaproteobacteria	Rhizobiales	Phyllobacteriaceae	unclassified_Phyllobacteriaceae
		ASV_745	Actinobacteria	Actinobacteria	Actinomycetales	Microbacteriaceae	Salinibacterium
		ASV_1144	Actinobacteria	Actinobacteria	Actinomycetales	Micrococcaceae	Renibacterium
		ASV_2566	unclassified_Bacteria	unclassified_Bacteria	unclassified_Bacteria	unclassified_Bacteria	unclassified_Bacteria
		ASV_2700	Actinobacteria	Actinobacteria	Actinomycetales	Streptosporangiaceae	Nonomuraea
		ASV_1965	Chloroflexi	Ktedonobacteria	Ktedonobacterales	Ktedonobacteraceae	unclassified_Ktedonobacteraceae
		ASV_2910	Proteobacteria	Gammaproteobacteria	Pseudomonadales	Pseudomonadaceae	unclassified_Pseudomonadaceae
OE	Connectors	ASV_2903	Actinobacteria	Actinobacteria	Actinomycetales	Streptomycetaceae	unclassified_Streptomycetaceae
		ASV_2212	Actinobacteria	Actinobacteria	Actinomycetales	Microbacteriaceae	Curtobacterium
		ASV_1043	[Thermi]	Deinococci	Deinococcales	Trueperaceae	Truepera
		ASV_1667	Actinobacteria	Actinobacteria	Actinomycetales	Geodermatophilaceae	unclassified_Geodermatophilaceae
		ASV_1941	Proteobacteria	Gammaproteobacteria	Xanthomonadales	Xanthomonadaceae	Lysobacter
		ASV_2845	unclassified_Bacteria	unclassified_Bacteria	unclassified_Bacteria	unclassified_Bacteria	unclassified_Bacteria
		ASV_2912	Actinobacteria	Actinobacteria	Actinomycetales	Pseudonocardiaceae	Saccharopolyspora
		ASV_2256	Proteobacteria	Gammaproteobacteria	Oceanospirillales	Halomonadaceae	Halomonas
		ASV_1460	Actinobacteria	Actinobacteria	Actinomycetales	Nocardioidaceae	unclassified_Nocardioidaceae
		ASV_538	Proteobacteria	Alphaproteobacteria	Rhizobiales	Bradyrhizobiaceae	unclassified_Bradyrhizobiaceae
		ASV_1937	Proteobacteria	Alphaproteobacteria	Rhizobiales	Bradyrhizobiaceae	Bradyrhizobium
		ASV_458	Bacteroidetes	[Saprospirae]	[Saprospirales]	Chitinophagaceae	Sediminibacterium
		ASV_1827	Actinobacteria	Actinobacteria	Actinomycetales	Corynebacteriaceae	Corynebacterium
		ASV_2175	Proteobacteria	Alphaproteobacteria	Rhizobiales	Hyphomicrobiaceae	Devosia
		ASV_716	Proteobacteria	Gammaproteobacteria	Pseudomonadales	Pseudomonadaceae	Pseudomonas
		ASV_2945	unclassified_Bacteria	unclassified_Bacteria	unclassified_Bacteria	unclassified_Bacteria	unclassified_Bacteria
		ASV_1537	Proteobacteria	Alphaproteobacteria	Sphingomonadales	Erythrobacteraceae	unclassified_Erythrobacteraceae
		ASV_135	Proteobacteria	Gammaproteobacteria	Pseudomonadales	Moraxellaceae	Enhydrobacter
		ASV_1603	Actinobacteria	Actinobacteria	Actinomycetales	Nocardioidaceae	Aeromicrobium
		ASV_2463	Proteobacteria	Alphaproteobacteria	Sphingomonadales	Sphingomonadaceae	Sphingomonas
		ASV_2400	Actinobacteria	Actinobacteria	Actinomycetales	Nocardioidaceae	unclassified_Nocardioidaceae
		ASV_1576	Actinobacteria	Actinobacteria	Actinomycetales	Micrococcaceae	Citricoccus
		ASV_1230	Proteobacteria	Alphaproteobacteria	Caulobacterales	Caulobacteraceae	Caulobacter
		ASV_69	Actinobacteria	Actinobacteria	Actinomycetales	Nocardioidaceae	Kribbella
		ASV_417	Proteobacteria	Betaproteobacteria	Burkholderiales	Oxalobacteraceae	Herbaspirillum
		ASV_1418	Proteobacteria	Gammaproteobacteria	Enterobacteriales	Enterobacteriaceae	unclassified_Enterobacteriaceae
		ASV_152	Proteobacteria	Alphaproteobacteria	Rhodobacterales	Rhodobacteraceae	Paracoccus
		ASV_2932	Proteobacteria	Alphaproteobacteria	Rhodospirillales	Acetobacteraceae	Roseomonas
		ASV_1246	Proteobacteria	Alphaproteobacteria	Sphingomonadales	unclassified_Sphingomonadales	unclassified_Sphingomonadales
		ASV_2057	Proteobacteria	unclassified_Proteobacteria	unclassified_Proteobacteria	unclassified_Proteobacteria	unclassified_Proteobacteria
		ASV_1612	Proteobacteria	Gammaproteobacteria	Enterobacteriales	Enterobacteriaceae	unclassified_Enterobacteriaceae
		ASV_1394	Proteobacteria	Gammaproteobacteria	Enterobacteriales	Enterobacteriaceae	unclassified_Enterobacteriaceae
		ASV_2533	Proteobacteria	Alphaproteobacteria	Sphingomonadales	Sphingomonadaceae	Sphingobium
		ASV_62	Proteobacteria	Alphaproteobacteria	Rhodospirillales	Rhodospirillaceae	Skermanella
		ASV_3355	Proteobacteria	Alphaproteobacteria	Rhizobiales	Methylobacteriaceae	Methylobacterium

## Sheet: Table5
Table5 The hubs of phyllosphere bacterial ecological network of inoculated WT and OE Populus
Lines		ASV ID	Phylum	Class	Order	Family	Genus
WT	module hub	ASV_2974	unclassified_Bacteria	unclassified_Bacteria	unclassified_Bacteria	unclassified_Bacteria	unclassified_Bacteria
OE	module hub	ASV_667	Proteobacteria	Alphaproteobacteria	Rhizobiales	unclassified_Rhizobiales	unclassified_Rhizobiales
	connectors	ASV_1761	Proteobacteria	Betaproteobacteria	Burkholderiales	Alcaligenaceae	Achromobacter
		ASV_365	Proteobacteria	Gammaproteobacteria	Xanthomonadales	Xanthomonadaceae	Stenotrophomonas
		ASV_1893	Proteobacteria	Alphaproteobacteria	Rhizobiales	Methylobacteriaceae	Methylobacterium

## Sheet: Table6
Table6 The 638 metabolites detected and annotated in WT and OE poplar leaf samples
Index	Q1 (Da)	Q3 (Da)	Molecular Weight (Da)	Formula	Ionization model	Compounds	Class I	Class II	CAS	Level	WT-1	WT-2	WT-3	OE-1	OE-2	OE-3
pmb0782	86.1	69.2	85.089	C5H11N	[M+H]+	Piperidine	Alkaloids	Piperidine alkaloids	110-89-4	3	394870	375970	469870	545480	435050	501400
pme2292	89.11	72.08	88.1	C4H12N2	[M+H]+	Putrescine	Alkaloids	Alkaloids	110-60-1	3	171920	177210	155840	174750	179860	165640
Lmgn002679	93.03	75.02	94.042	C6H6O	[M-H]-	Phenol	Phenolic acids	Phenolic acids	108-95-2	3	8643.1	3659.6	11869	9747.1	4712	6649.8
pmb0484	104.1	60.1	104.107	C5H14NO+	[M]+	Choline	Alkaloids	Alkaloids	62-49-7	2	6906700	6251600	7990000	6074300	7878100	11908000
HJAP104	107.05	77.04	106.041	C7H6O	[M+H]+	Benzaldehyde	Phenolic acids	Phenolic acids	100-52-7	1	2631800	4759600	4256500	5462400	5117900	4984900
MWSmce700	109.07	94.05	108.069	C6H8N2	[M+H]+	2-Ethylpyrazine	Others	Others	13925-00-3	2	247280	263850	227210	412150	407420	398340
MWS1855	109.08	67.04	108.069	C6H8N2	[M+H]+	2,5-Dimethyl pyrazine	Alkaloids	Alkaloids	123-32-0	2	344190	332830	329350	334660	378220	331690
mws1358	109.03	81	110.037	C6H6O2	[M-H]-	Pyrocatechol	Phenolic acids	Phenolic acids	120-80-9	1	1149500	1323200	10918000	2927500	2179500	2064000
pme0066	116.1	74	117.054	C3H7N3O2	[M-H]-	Guanidinoacetate	Alkaloids	Alkaloids	352-97-6	3	1606.5	1148.5	953.15	1135.8	1293.6	996.9
pmb1096	118.07	91	117.058	C8H7N	[M+H]+	Indole	Alkaloids	Plumerane	120-72-9	2	6497.6	3195.9	8273.6	5617.9	5640.1	6632.3
MWSmce548	118.09	58.07	117.079	C5H11NO2	[M+H]+	Betaine	Alkaloids	Alkaloids	107-43-7	3	1031400	589540	305690	273750	322870	278790
pmp001287	120.08	103.05	119.073	C8H9N	[M+H]+	N-Benzylmethylene isomethylamine	Alkaloids	Alkaloids	-	1	780520	1062000	1228200	1349600	970270	1295500
Lmbn002737	119.05	93.03	120.058	C8H8O	[M-H]-	3-Methylbenzaldehyde	Others	Others	620-23-5	3	11426	10106	27867	17492	16591	14747
pmb0069	122	105	121.053	C7H7NO	[M+H]+	Benzamide	Phenolic acids	Phenolic acids	55-21-0	3	23110	38617	60254	26259	21698	21536
MWSslk106	122.1	105.07	121.089	C8H11N	[M+H]+	2-Phenylethylamine	Alkaloids	Benzylphenylethylamine alkaloids	156-28-5	1	9360.7	18119	42962	16149	18263	19110
mws0628	121.03	92	122.037	C7H6O2	[M-H]-	4-Hydroxybenzaldehyde	Phenolic acids	Phenolic acids	123-08-0	1	659390	761050	702640	868080	803820	641700
pme0241	123.04	79	122.037	C7H6O2	[M+H]+	Benzoic acid	Phenolic acids	Phenolic acids	65-85-0	3	386130	362400	283660	365560	498730	275530
Lmgp002593	123.04	77.04	122.037	C7H6O2	[M+H]+	3-hydroxybenzaldehyde	Phenolic acids	Phenolic acids	100-83-4	2	1009100	1540800	1332100	1803000	1442000	1868300
MWSmce462	124.07	107.05	123.068	C7H9NO	[M+H]+	4-Hydroxybenzylamine	Alkaloids	Phenolamine	696-60-6	2	4357.4	2719.8	3657.9	3012	4140.5	4730.5
HJN025	123.04	122.04	124.052	C7H8O2	[M-H]-	4-Hydroxybenzyl Alcohol	Phenolic acids	Phenolic acids	623-05-2	3	26981	24724	34855	39434	37338	26053
MWSmce274	123.05	93.04	124.052	C7H8O2	[M-H]-	Salicyl Alcohol	Others	Others	90-01-7	3	860210	877840	1809700	1958800	2069900	1919100
mws0566	123.05	108	124.052	C7H8O2	[M-H]-	4-Methylcatechol	Phenolic acids	Phenolic acids	452-86-8	3	24699	24067	37623	12666	11978	6333
mws0982	126.1	68	125.095	C6H11N3	[M+H]+	1-Methylhistamine	Alkaloids	Alkaloids	501-75-7	3	14655	15450	14280	12856	14604	15137
Zmdp000376	130.09	84.08	129.09	C5H11N3O	[M+H]+	4-Guanidinobutanal	Others	Others	-	3	1124900	1257200	1156100	967330	934620	1036400
pme2693	131.12	114.09	130.111	C6H14N2O	[M+H]+	N-Acetylputrescine	Alkaloids	Alkaloids	18233-70-0	3	37359	37469	30657	36005	30796	27850
pmb0501	131.13	114.1	130.122	C5H14N4	[M+H]+	Agmatine	Alkaloids	Alkaloids	306-60-5	3	7432.5	7147.7	9395.4	6902.2	5573.6	8818.4
pma3649	132.1	86.1	131.058	C5H9NO3	[M+H]+	5-Aminolevulinic Acid	Alkaloids	Alkaloids	106-60-5	3	2900700	2375300	3016100	3401600	2537400	2651400
pmc0682	133.1	105.1	132.069	C8H8N2	[M+H]+	4-Aminoindole	Alkaloids	Plumerane	5192-23-4	3	424860	400520	424800	301760	413590	280440
HJKP000649	136.07	91.05	135.068	C8H9NO	[M+H]+	N-benzylformamide	Alkaloids	Alkaloids	6343-54-0	3	133730	150770	136550	97868	92582	117570
MWS1848	135.05	92.03	136.052	C8H8O2	[M-H]-	Phenyl acetate	Phenolic acids	Phenolic acids	122-79-2	3	28496	24276	40668	28948	24362	33428
MWSmce466	135.05	92.03	136.052	C8H8O2	[M-H]-	4'-Hydroxyacetophenone	Phenolic acids	Phenolic acids	99-93-4	3	22496	22872	27680	16274	24417	23022
mws0146	138.06	78	137.048	C7H7NO2	[M+H]+	Nicotinic Acid Methyl Ester(Methyl Nicotinate)	Alkaloids	Pyridine alkaloids	93-60-7	2	21645	21258	9023.2	13535	18499	14878
mws1336	138.06	120	137.048	C7H7NO2	[M+H]+	4-Aminobenzoic acid	Phenolic acids	Phenolic acids	150-13-0	3	110250	144320	166290	56435	48773	49245
pme1738	138.08	95	137.071	C7H9N2O	[M+H]+	3-Carbamyl-1-methylpyridinium;(1-Methylnicotinamide)	Alkaloids	Pyridine alkaloids	1005-24-9	3	20291	33476	27712	61277	51849	61494
pma0948	138.09	121.1	137.084	C8H11NO	[M+H]+	Phenylethanolamine	Alkaloids	Alkaloids	7568-93-6	3	8297.2	10318	20433	5786.3	6860.4	6111.4
Hmgn001653	137.02	93.04	138.032	C7H6O3	[M-H]-	Protocatechualdehyde	Phenolic acids	Phenolic acids	139-85-5	3	1295300	882970	478380	71546	88242	99758
MWSmce580	137.02	108.02	138.032	C7H6O3	[M-H]-	2,5-Dihydroxybenzaldehyde	Phenolic acids	Phenolic acids	1194-98-5	3	35082	48812	74540	80053	51769	40898
mws0749	137.02	93	138.032	C7H6O3	[M-H]-	4-Hydroxybenzoic acid	Phenolic acids	Phenolic acids	99-96-7	3	381380	432530	468340	385370	421060	375810
Lmgn001670	137.03	108.02	138.032	C7H6O3	[M-H]-	Salicylic acid	Phenolic acids	Phenolic acids	69-72-7	2	437670	421730	590610	540410	582100	531000
mws2368	137.06	119.05	138.068	C8H10O2	[M-H]-	Tyrosol	Phenolic acids	Phenolic acids	501-94-0	3	39346	45022	50589	82865	68785	44974
MWSmce697	139.07	65.04	138.068	C8H10O2	[M+H]+	4-Ethoxyphenol	Phenolic acids	Phenolic acids	622-62-8	3	230080	425990	404230	595700	536840	437560
pme1137	140.03	94	139.027	C6H5NO3	[M+H]+	6-Hydroxynicotinic acid	Alkaloids	Pyridine alkaloids	5006-66-6	3	15240	16900	27584	19227	16118	19115
pme2828	140	99	139.027	C6H5NO3	[M+H]+	4-Nitrophenol	Phenolic acids	Phenolic acids	100-02-7	3	35301000	35871000	43783000	31289000	32619000	34852000
pmf0132	141.02	123	140.011	C6H4O4	[M+H]+	Coumalic acid	Phenolic acids	Phenolic acids	500-05-0	3	139860	195280	174960	139340	139290	122640
pma2987	142.1	124.09	141.09	C6H11N3O	[M+H]+	Histidinol	Alkaloids	Alkaloids	501-28-0	3	17914000	18175000	18459000	18231000	19018000	18909000
pmb0764	144.05	113.2	143.04	C6H9NOS	[M+H]+	4-Methyl-5-thiazoleethanol	Others	Others	137-00-8	3	9123.4	6785.8	13674	16982	19969	16635
MWS1875	143.05	115.05	144.058	C10H8O	[M-H]-	2-Naphthol	Phenolic acids	Phenolic acids	135-19-3	3	23757	23838	21897	21354	26001	21614
mws0017	146.17	72.2	145.158	C7H19N3	[M+H]+	Spermidine	Alkaloids	Alkaloids	124-20-9	2	21357	27061	27301	22085	31613	38651
mws1012	147.04	103	146.037	C9H6O2	[M+H]+	Coumarin	Lignans and Coumarins	Coumarins	91-64-5	3	7566.5	4021.8	11635	6144.7	9763.9	5886.3
pmp001285	149.02	65.04	148.016	C8H4O3	[M+H]+	Phthalic anhydride	Phenolic acids	Phenolic acids	85-44-9	1	1115400	1211600	1100200	1186500	1329200	1221800
mws2213	147.05	77.01	148.052	C9H8O2	[M-H]-	Cinnamic acid	Phenolic acids	Phenolic acids	140-10-3	3	10429	13372	12847	11437	11564	11018
pme2987	147.05	119	148.052	C9H8O2	[M-H]-	3,4-Dihydrocoumarin	Lignans and Coumarins	Coumarins	119-84-6	2	13087	13693	15066	21491	11626	8644.6
mws1024	147.05	129	148.052	C9H8O2	[M-H]-	p-Coumaraldehyde	Phenolic acids	Phenolic acids	2538-87-6	3	4716	4780.8	13221	10405	9034	3797.2
mws0921	149.06	131	150.068	C9H10O2	[M-H]-	p-Coumaryl alcohol	Phenolic acids	Phenolic acids	3690-05-9	2	55675	164120	109510	23800	18089	28037
MWSmce467	149.06	108.02	150.068	C9H10O2	[M-H]-	4-Allylcatechol	Phenolic acids	Phenolic acids	1126-61-0	3	2818.5	2720.8	2960.4	4550.3	2243.1	1549.1
Lmxn006423	150	122.01	151.009	C7H5NOS	[M-H]-	2(3H)-Benzothiazolone	Alkaloids	Alkaloids	934-34-9	3	13099	10075	16064	7775.8	17722	7398.3
MWS2058	151.04	107.05	152.047	C8H8O3	[M-H]-	3-Methylsalicylic Acid	Phenolic acids	Phenolic acids	83-40-9	3	10099	6872.5	14139	11352	9711.1	6495.6
MWSmce363	151.04	108.02	152.047	C8H8O3	[M-H]-	2,5-Dihydroxyacetophenone	Phenolic acids	Phenolic acids	490-78-8	3	13682	12377	17707	11661	13264	13227
MWSmce040	153.05	65.04	152.047	C8H8O3	[M+H]+	Isovanillin	Phenolic acids	Phenolic acids	621-59-0	2	71054	111140	87925	74955	77627	108140
MWS1846	151.04	93.03	152.047	C8H8O3	[M-H]-	Phenoxyacetic acid	Phenolic acids	Phenolic acids	122-59-8	3	16412	11887	13655	5692.2	7172.2	20552
mws0145	151.04	93	152.047	C8H8O3	[M-H]-	O-Anisic acid (2-Methoxybenzoic acid)	Phenolic acids	Phenolic acids	529-75-9	2	23720	7491.2	8752	6026.1	10514	16732
mws0182	151.04	106.9	152.047	C8H8O3	[M-H]-	p-Hydroxyphenyl acetic acid	Phenolic acids	Phenolic acids	156-38-7	2	10777	6633.7	10400	15038	9402.6	15489
mws0458	151.04	136	152.047	C8H8O3	[M-H]-	Vanillin	Phenolic acids	Phenolic acids	121-33-5	3	269590	289950	295040	300470	249160	223500
mws0943	151.05	71.01	152.059	C7H8N2O2	[M-H]-	1,4-Dihydro-1-Methyl-4-oxo-3-pyridinecarboxamide	Alkaloids	Pyridine alkaloids	769-49-3	3	142200	145820	109630	80620	89138	110210
mws0444	152.04	108	153.043	C7H7NO3	[M-H]-	3-Aminosalicylic acid	Phenolic acids	Phenolic acids	570-23-0	3	47934	41507	30629	31481	29404	33881
mws0885	153.02	109.03	154.027	C7H6O4	[M-H]-	2,4-Dihydroxybenzoic acid	Phenolic acids	Phenolic acids	89-86-1	2	927600	1118900	1768600	2079200	2031400	1640900
mws0180	153.02	109.03	154.027	C7H6O4	[M-H]-	2,5-Dihydroxybenzoic acid; Gentisic Acid*	Phenolic acids	Phenolic acids	490-79-9	3	344960	312400	495500	423790	376530	279450
mws0183	153.02	109.03	154.027	C7H6O4	[M-H]-	3,4-Dihydroxybenzoic acid (Protocatechuic acid)*	Phenolic acids	Phenolic acids	99-50-3	3	652730	667990	889920	925980	758480	548320
MWSmce264	153.06	123.05	154.063	C8H10O3	[M-H]-	Hydroxytyrosol	Phenolic acids	Phenolic acids	10597-60-1	2	11236	9242.6	14184	10233	12513	8318.4
MWSmce284	155.07	95.05	154.063	C8H10O3	[M+H]+	3,4-Dimethoxyphenol	Phenolic acids	Phenolic acids	2033-89-8	3	72730	70771	59703	75492	48079	52034
pmb0819	157	130	156.069	C10H8N2	[M+H]+	3-Indoleacetonitrile	Alkaloids	Plumerane	771-51-7	3	7953.5	8036.2	3550.6	8862.1	8344.7	7418.9
pmp001201	162.11	79.1	161.105	C7H15NO3	[M+H]+	5-Aminocycloheptane-1,2,3-triol	Alkaloids	Alkaloids	-	2	33340	26804	33398	34737	25110	34264
MWSHY0141	163.04	107.05	162.032	C9H6O3	[M+H]+	7-Hydroxy-4H-chromen-4-one	Others	Others	59887-89-7	2	81702	84183	127100	107810	133190	136580
Zmpn003044	161.03	133.03	162.032	C9H6O3	[M-H]-	Umbelliferone	Lignans and Coumarins	Coumarins	93-35-6	2	46220	42142	52580	58560	27652	35747
pmf0440	163.08	91.1	162.068	C10H10O2	[M+H]+	4-MethoxycinnaMaldehyde	Phenolic acids	Phenolic acids	1963-36-6	3	57002	68113	50764	63645	59870	60492
MWSmce275	163.07	107.05	162.068	C10H10O2	[M+H]+	5-Hydroxy-1-tetralone	Others	Others	28315-93-7	2	278430	276070	297110	314140	318460	259720
MWSmce248	163.04	119.05	164.047	C9H8O3	[M-H]-	3-Hydroxycinnamic Acid	Phenolic acids	Phenolic acids	14755-02-3	3	780160	850550	1093900	1138900	1029600	590160
MWSCX017	165.05	119.05	164.047	C9H8O3	[M+H]+	4-hydroxyphenyl acrylaldehyde	Others	Others	-	1	40534	51560	72268	73334	55079	39517
Lmmn001643	163.04	119.05	164.047	C9H8O3	[M-H]-	2-Hydroxycinnamic acid	Phenolic acids	Phenolic acids	583-17-5	3	951860	965420	1374000	1353100	1303800	751770
pme1439	165.05	119	164.047	C9H8O3	[M+H]+	p-Coumaric acid	Phenolic acids	Phenolic acids	501-98-4	3	83470	67862	75273	69556	64898	29405
MWSCX015	165.05	91.05	164.047	C9H8O3	[M+H]+	(E)-3-(3,4-dihydroxyphenyl)acrylaldehyde	Phenolic acids	Phenolic acids	-	1	98605	133140	180530	138480	119560	84267
mws0898	165.09	105	164.084	C10H12O2	[M+H]+	Isoeugenol	Phenolic acids	Phenolic acids	97-54-1	3	13074	13880	15255	32458	25630	35735
Hmlp002407	166.05	120.04	165.042	C8H7NO3	[M+H]+	HBOA	Alkaloids	Alkaloids	23520-34-5	3	96609	130370	178230	8720.5	18620	29352
pme3083	164.04	120	165.043	C8H7NO3	[M-H]-	2-(Formylamino)benzoic acid	Phenolic acids	Phenolic acids	3342-77-6	3	385880	453500	563150	487960	425830	268340
pme0282	165.02	77.04	166.027	C8H6O4	[M-H]-	Phthalic acid	Phenolic acids	Phenolic acids	88-99-3	3	74196	50134	59547	76974	85574	69866
pme0281	165.02	121.03	166.027	C8H6O4	[M-H]-	Terephthalic acid	Phenolic acids	Phenolic acids	100-21-0	3	822480	785350	564600	620900	794140	746880
MWS1830	167.07	121.03	166.063	C9H10O3	[M+H]+	Ethylsalicylate	Phenolic acids	Phenolic acids	118-61-6	3	79806	65266	44822	31620	30016	31086
MWS20181	167.07	110.04	166.063	C9H10O3	[M+H]+	Apocynin	Phenolic acids	Phenolic acids	498-02-2	2	9040.5	8998.8	7118.8	2564.2	7786.8	10334
mws0467	165.06	119.05	166.063	C9H10O3	[M-H]-	3-(4-Hydroxyphenyl)-propionic acid	Phenolic acids	Phenolic acids	501-97-3	2	10472	22879	16983	15706	23925	12437
Lmrn003000	165.06	103.06	166.063	C9H10O3	[M-H]-	2-Hydroxy-3-phenylpropanoic acid	Phenolic acids	Phenolic acids	7326-19-4	1	520960	570130	390980	606970	480900	518940
pme3381	165.06	106	166.063	C9H10O3	[M-H]-	3-Hydroxyphenylacetic Acid Methyl Ester	Phenolic acids	Phenolic acids	42058-59-3	3	6993.5	11020	13587	16779	11473	9060.7
NK10253223	168.06	94.06	167.058	C8H9NO3	[M+H]+	2-Amino-3-methoxybenzoic acid	Phenolic acids	Phenolic acids	3177-80-8	3	200250	217880	266630	226930	205270	272420
Hmbp001276	169.05	65.03	168.042	C8H8O4	[M+H]+	Gallacetophenone	Phenolic acids	Phenolic acids	528-21-2	2	418260	434580	524270	371820	406240	386920
pme2598	167.03	123.04	168.042	C8H8O4	[M-H]-	3,4-Dihydroxybenzeneacetic acid	Phenolic acids	Phenolic acids	102-32-9	3	3535200	3996200	4708800	4490700	4175900	4393300
mws0028	167.03	108.02	168.042	C8H8O4	[M-H]-	Vanillic acid	Phenolic acids	Phenolic acids	121-34-6	2	25130	24169	34415	36944	35455	56515
pme1292	167.1	123.04	168.042	C8H8O4	[M-H]-	Homogentisic acid	Phenolic acids	Phenolic acids	451-13-8	3	3701800	3926300	3903400	3782900	3524100	3488300
MWSmce490	167.04	123.05	168.042	C8H8O4	[M-H]-	2',4',6'-Trihydroxyacetophenone	Phenolic acids	Phenolic acids	480-66-0	3	10901	11216	12273	6606.5	5101.9	10469
MWSmce501	167.04	108.02	168.042	C8H8O4	[M-H]-	Protocatechuic Acid Methyl Ester	Phenolic acids	Phenolic acids	2150-43-8	3	112120	94750	106530	74819	81099	80310
Zmsp001834	169.05	65	168.042	C8H8O4	[M+H]+	2,6-Dimethoxy-1,4-benzoquinone	Quinones	Quinones	530-55-2	1	414890	414360	432430	364270	383770	392270
MWStz063	170.15	152.14	169.147	C10H19NO	[M+H]+	2-Ethyl-2,6,6-trimethylpiperidin-4-one	Alkaloids	Piperidine alkaloids	133568-79-3	3	10263	9257.1	13438	9513.5	14464	12489
MWS20192	171.03	107.01	170.022	C7H6O5	[M+H]+	Gallic acid	Phenolic acids	Phenolic acids	149-91-7	1	73724	58400	58801	79368	76316	64670
Xmbp001692	171.03	81.03	170.022	C7H6O5	[M+H]+	2,4,6-Trihydroxybenzoic acid	Phenolic acids	Phenolic acids	83-30-7	3	32456	30021	45150	16054	27413	27205
mws1013	177.02	133.2	178.027	C9H6O4	[M-H]-	Esculetin	Lignans and Coumarins	Coumarins	305-01-1	1	371900	228400	231850	434160	339610	310840
MWSmce017	179.03	133.03	178.027	C9H6O4	[M+H]+	Daphnetin	Lignans and Coumarins	Coumarins	486-35-1	2	143230	120820	197290	90978	84185	127170
pmf0367	177.02	88.9	178.027	C9H6O4	[M-H]-	5,7-Dihydroxychromone	Others	Others	31721-94-5	3	21305	17042	13439	20672	20139	34952
mws1195	179.07	147.1	178.063	C10H10O3	[M+H]+	p-Coumaric acid methyl ester	Phenolic acids	Phenolic acids	3943-97-3	3	68637	79619	80823	48747	52239	43801
mws1200	177	145	178.063	C10H10O3	[M-H]-	Trans-4-Hydroxycinnamic Acid Methyl Ester	Phenolic acids	Phenolic acids	19367-38-5	3	307610	305040	324360	256500	241450	220080
MWSmce339	177.06	133.07	178.063	C10H10O3	[M-H]-	2-Methoxycinnamic acid	Phenolic acids	Phenolic acids	6099-03-2	3	42682	46904	48142	92915	102570	114790
mws2212	179.03	135.05	180.042	C9H8O4	[M-H]-	Caffeic acid	Phenolic acids	Phenolic acids	331-39-5	1	8885200	10432000	14911000	13753000	17070000	13244000
Lmbn004847	179.07	146.04	180.079	C10H12O3	[M-H]-	4-Methoxyphenylpropionic acid	Phenolic acids	Phenolic acids	-	3	4584	10725	10571	4602.2	1983.2	3277.5
mws0093	179.07	146	180.079	C10H12O3	[M-H]-	Coniferyl alcohol	Phenolic acids	Phenolic acids	458-35-5	2	37282	36453	33267	18521	16586	13971
MWS2070	179.07	92.03	180.079	C10H12O3	[M-H]-	Propyl 4-hydroxybenzoate	Phenolic acids	Phenolic acids	94-13-3	3	4890.4	7035.3	7812.6	4643.9	7827.7	5692.9
Hmcp009963	180.14	123.07	180.138	C11H18NO+	[M]+	Candicine	Alkaloids	Phenolamine	6656-13-9	2	415650	394290	406170	418640	506060	401870
MWStz070	182.08	91.05	181.074	C9H11NO3	[M+H]+	N-(2-Hydroxy-4-methoxyphenyl)acetamide	Alkaloids	Phenolamine	58469-06-0	3	1941800	2068800	2253100	1241900	1267400	1453600
Lmlp001436	183.07	165.06	182.058	C9H10O4	[M+H]+	Dihydrocaffeic acid	Phenolic acids	Phenolic acids	1078-61-1	3	9874.9	10056	11006	15984	14721	16926
MWS3046	181.05	121.03	182.058	C9H10O4	[M-H]-	3-(3-Hydroxyphenyl)-3-hydroxypropanoic acid	Phenolic acids	Phenolic acids	3247-75-4	3	26463	34698	31938	21468	25269	23240
mws1350	181.05	151	182.058	C9H10O4	[M-H]-	Syringaldehyde; 4-Hydroxy-3,5-Dimethoxybenzaldehyde	Phenolic acids	Phenolic acids	134-96-3	3	80914	62977	93540	58640	73348	68900
pme0309	183.03	124	184.037	C8H8O5	[M-H]-	3-O-Methylgallic Acid	Phenolic acids	Phenolic acids	3934-84-7	2	229440	27050	34826	20376	13245	799480
HJN037	183.03	124.02	184.037	C8H8O5	[M-H]-	4-O-Methylgallic Acid	Phenolic acids	Phenolic acids	4319-02-2	1	666980	81104	93862	87271	74748	2086400
MWSmce230	183.03	124.02	184.037	C8H8O5	[M-H]-	Methyl gallate	Phenolic acids	Phenolic acids	99-24-1	2	579900	83135	81314	74436	68870	2233300
Hmgp002327	188.07	118.06	187.063	C11H9O2N	[M+H]+	3-amino-2-naphthoic acid	Alkaloids	Alkaloids	-	1	3037800	4780800	4093800	3446300	2819600	3303400
Hmmp001310	188.07	118.07	187.063	C11H9NO2	[M+H]+	3-Indoleacrylic acid	Alkaloids	Plumerane	1204-06-4	1	3232400	4986800	3931400	3415600	2746400	3897800
MWSslk011	189.05	161.06	188.047	C11H8O3	[M+H]+	2-Methoxy-1,4-naphthoquinone	Quinones	Quinones	2348-82-5	2	6193.6	14062	10323	18276	19057	20221
MWSmce250	189.09	128.06	188.084	C12H12O2	[M+H]+	3-Butylidenephthalide	Others	Others	551-08-6	3	5078.8	4338.8	3104.7	6106.7	4921.1	5577.9
MWSmce041	191.1	145.1	190.099	C12H14O2	[M+H]+	Butylphthalide	Others	Others	6066-49-5	2	19597	16387	14352	18138	16659	18833
pme2993	193.05	133	192.042	C10H8O4	[M+H]+	Scopoletin (7-Hydroxy-5-methoxycoumarin)	Lignans and Coumarins	Coumarins	92-61-5	2	573720	636800	623070	499860	521040	457360
Lmmp002080	193.13	105.03	192.126	C11H16N2O	[M+H]+	N-(4-Aminobutyl)benzamide	Alkaloids	Alkaloids	5692-23-9	2	54734	40432	58630	73449	54139	51246
Lmdn003756	193.05	135.05	194.058	C10H10O4	[M-H]-	Methyl caffeate	Phenolic acids	Phenolic acids	3843-74-1	3	40975	50141	58461	27594	32792	21371
MWSslk097	195.06	163.04	194.058	C10H10O4	[M+H]+	Dimethyl phthalate	Phenolic acids	Phenolic acids	131-11-3	3	88462	85972	86215	80377	74219	81890
mws0014	193.05	134.01	194.058	C10H10O4	[M-H]-	Ferulic acid	Phenolic acids	Phenolic acids	537-98-4	2	116240	108960	187080	175290	160970	101000
Wmln000659	193.07	101.02	194.18	C10H10O4	[M-H]-	3-Methyl-4,8-dihydroxy-3,4-dihydroisocoumarin	Phenolic acids	Phenolic acids	33788-22-6	3	44509	58242	62658	64850	59922	59662
MWS20182	195.07	136.05	196.074	C10H12O4	[M-H]-	Dihydroferulic Acid	Phenolic acids	Phenolic acids	1135-23-5	3	30671	12688	32008	21959	28276	19168
mws0027	197.05	123	198.053	C9H10O5	[M-H]-	Syringic acid	Phenolic acids	Phenolic acids	530-57-4	3	24416	14497	17284	12613	13100	10492
MWSmce200	203.03	147.04	202.027	C11H6O4	[M+H]+	Bergaptol	Lignans and Coumarins	Coumarins	486-60-2	2	303520	237690	87646	83248	112760	55105
MWS5165	203.09	129.05	202.084	C9H14O5	[M+H]+	Methyloxalacetic Acid Diethyl Ester	Others	Others	759-65-9	3	12994	12895	16834	9727.6	15597	16724
MWS1844	203.14	129.07	202.136	C14H18O	[M+H]+	2-Pentyl-3-phenyl-2-propenal	Others	Others	122-40-7	3	8043.2	7316.1	7491.7	8965.3	10732	10829
mws0018	203.22	83	202.216	C10H26N4	[M+H]+	Spermine	Alkaloids	Alkaloids	71-44-3	3	28577000	29339000	29045000	28797000	31609000	29994000
Zmbp002538	205.1	146.06	204.09	C11H12N2O2	[M+H]+	1-Methoxy-indole-3-acetamide	Alkaloids	Plumerane	-	1	9705300	13899000	11885000	10231000	8006700	11096000
pmb0818	206.1	147.5	205.074	C11H11NO3	[M+H]+	Methoxyindoleacetic acid	Alkaloids	Plumerane	3471-31-6	3	143950	219570	182780	154080	114200	182700
pmp001236	207.07	121.1	206.058	C11H10O4	[M+H]+	Clove chromone	Others	Others	-	3	20051	29100	27283	29555	20743	19218
MWSmce577	207.1	161.06	206.094	C12H14O3	[M+H]+	(E)-Ethyl p-methoxycinnamate	Phenolic acids	Phenolic acids	24393-56-4	3	19679	20467	15197	19966	27381	18285
pmb1587	207.14	165.2	206.131	C13H18O2	[M+H]+	4-Hydroxy-3,5-diisopropylbenzaldehyde	Phenolic acids	Phenolic acids	10537-86-7	3	13759	11970	16279	19841	14831	21788
MWS1877	205.16	133.06	206.167	C14H22O	[M-H]-	4-tert-Octylphenol	Phenolic acids	Phenolic acids	140-66-9	3	10300	9670	9391.9	11437	11145	8249.3
Lmbn013410	205.16	189.13	206.167	C14H22O	[M-H]-	2,4-Di-Tert-Butylphenol	Phenolic acids	Phenolic acids	96-76-4	1	188420	194790	175880	229480	228160	218900
mws1014	209.04	149.1	208.037	C10H8O5	[M+H]+	Fraxetin (7,8-Dihydroxy-6-methoxycoumarin)	Lignans and Coumarins	Coumarins	574-84-5	2	138990	119940	129160	161820	130300	156030
MA10107783	207.03	119.05	208.037	C10H8O5	[M-H]-	3-[(1-Carboxyvinyl)oxy]benzoic acid	Phenolic acids	Phenolic acids	16929-37-6	2	64534	40962	39084	31012	60581	29733
mws2184	207.07	135.1	208.074	C11H12O4	[M-H]-	Ethyl caffeate	Phenolic acids	Phenolic acids	102-37-4	2	11345	8506.3	11989	9577.4	10975	10875
MWSmce083	207.07	133.03	208.074	C11H12O4	[M-H]-	Ferulic acid methyl ester	Phenolic acids	Phenolic acids	2309-07-1	3	27560	25898	29599	20956	19646	20411
pme3443	207.07	192	208.074	C11H12O4	[M-H]-	Sinapinaldehyde	Phenolic acids	Phenolic acids	4206-58-0	3	234030	241180	239170	189040	169130	179750
MWSmce332	209.08	191.07	208.074	C11H12O4	[M+H]+	3,4-Dimethoxycinnamic acid	Phenolic acids	Phenolic acids	2316-26-9	3	13063	40054	59772	19640	34578	25213
mws0853	209.08	179	210.089	C11H14O4	[M-H]-	Sinapyl alcohol	Phenolic acids	Phenolic acids	537-33-7	2	46808	68136	41999	17701	16983	20928
Lmbn004790	209.08	179.03	210.089	C11H14O4	[M-H]-	Methyl 3-(3-hydroxy-4-methoxyphenyl)propanoate	Phenolic acids	Phenolic acids	129150-61-4	3	39958	51653	31933	26810	26190	14392
Hmlp008487	211.17	81.07	210.161	C13H22O2	[M+H]+	Blumenol C	Terpenoids	Terpene	36151-02-7	2	118470	75180	85271	77780	80117	75388
HJAP048	213.07	195.07	212.068	C10H12O5	[M+H]+	2,4,5-Trimethoxybenzoic acid	Phenolic acids	Phenolic acids	-	2	823570	1280500	1357600	1462400	1377400	1413500
pme3437	213.08	154.1	212.068	C10H12O5	[M+H]+	Eudesmic acid (3,4,5-trimethoxybenzoic acid)	Phenolic acids	Phenolic acids	118-41-2	3	22370	32513	33620	42648	53025	45653
mws0677	219.11	160	218.106	C12H14N2O2	[M+H]+	N-Acetyl-5-hydroxytryptamine	Alkaloids	Plumerane	1210-83-9	3	695250	693330	652850	725420	816110	887560
pmb0426	219.1	174.4	218.142	C13H18N2O	[M+H]+	N,N-Dimethyl-5-methoxytryptamine	Alkaloids	Plumerane	1019-45-0	3	67104	111930	98218	54410	58238	64614
MWSmce096	219.17	81.07	218.167	C15H22O	[M+H]+	Nootkatone	Terpenoids	Sesquiterpenoids	4674-50-4	1	20267	19883	28311	16546	19820	32400
Hmyp002656	222.08	130.06	221.068	C11H11NO4	[M+H]+	Methyl dioxindole-3-acetate	Alkaloids	Plumerane	57061-18-4	3	187280	151490	173030	269100	279600	197340
MWSmce177	221.09	133.03	222.089	C12H14O4	[M-H]-	Ethyl ferulate	Phenolic acids	Phenolic acids	4046-02-0	3	4215.7	12178	16075	6774.4	52547	12708
Hmcp003852	223.21	207.03	222.198	C15H26O	[M+H]+	Elemol	Terpenoids	Sesquiterpenoids	639-99-6	2	5522000	5709000	6555200	6881800	5561500	6297200
MWS1872	225.05	105.03	224.047	C14H8O3	[M+H]+	1-Hydroxyanthraquinone	Quinones	Anthraquinone	129-43-1	3	37917	45268	30812	35698	45816	30792
mws1429	223.13	161	224.141	C13H20O3	[M-H]-	Vomifoliol	Terpenoids	Monoterpenoids	189351-15-3	2	14127	5910.8	2825.7	4810.8	10957	11779
Cmsp002787	227.09	181.05	226.084	C11H14O5	[M+H]+	3,4'-Dihydroxy-3',5'-dimethoxypropiophenone	Phenolic acids	Phenolic acids	136196-47-9	2	409050	456210	406790	375830	334620	410110
Lmdp002381	227.09	149.06	226.084	C11H14O5	[M+H]+	Genipin	Terpenoids	Monoterpenoids	6902-77-8	2	640810	779300	1097400	1708800	1203300	1440600
Lmyp003951	227.09	181.09	226.084	C11H14O5	[M+H]+	3-Hydroxy-1-(4-hydroxy-3,5-dimethoxyphenyl)propan-1-one	Phenolic acids	Phenolic acids	-	3	31629	23616	33547	21375	16906	16213
Lmqp003432	227.16	121.1	226.157	C13H22O3	[M+H]+	6,9-Dihydroxy-7-megastigmen-3-one	Terpenoids	Sesquiterpenoids	-	2	421190	517450	649220	1171500	1075300	1100600
mws2105	229.09	211.1	228.079	C14H12O3	[M+H]+	Benzyl salicylate	Phenolic acids	Phenolic acids	118-58-1	3	35487	33947	26572	5022	4276	3683.7
pmb0490	235.14	147.04	234.137	C13H18N2O2	[M+H]+	p-Coumaroylputrescine	Alkaloids	Phenolamine	34136-53-3	3	17274	15907	22538	23615	13371	16915
ML10174588	233.16	233.16	234.162	C15H22O2	[M-H]-	Confertifoline	Terpenoids	Sesquiterpenoids	1811-23-0	2	1406200	1553000	1343300	1416400	1619500	1529000
MWSmce591	235.17	105.07	234.162	C15H22O2	[M+H]+	Curcumenol	Terpenoids	Sesquiterpenoids	19431-84-6	3	21227	23630	15949	28900	26281	17515
Jmbn003202	235.12	59.01	236.126	C10H20O6	[M-H]-	Butyl Beta-D-Fructopyranoside	Others	Others	67884-27-9	2	41232	29433	50915	91564	66952	62601
Lmhn003240	237.04	121.03	238.048	C11H10O6	[M-H]-	Benzoylmalic acid	Phenolic acids	Phenolic acids	22138-51-8	2	2940300	2391800	3202400	3908800	3102800	3820800
Lmyn000160	237.06	87.01	238.069	C8H14O8	[M-H]-	Mucic acid Dimethyl Ester	Phenolic acids	Phenolic acids	-	1	1327900	1558000	1484400	1615100	1662800	1637400
Zmdn011161	239.07	223.03	240.079	C15H12O3	[M-H]-	Chrysophanol-9-anthrone	Quinones	Anthraquinone	491-58-7	3	149230	158540	191720	195590	215600	232000
mws1383	243.09	145	242.08	C12H10N4O2	[M+H]+	Lumichrome	Alkaloids	Alkaloids	1086-80-2	3	21660	15079	9631.9	18163	27769	30634
Lmmn005696	243.1	228.08	244.11	C15H16O3	[M-H]-	Desoxyhemigossypol	Phenolic acids	Phenolic acids	57765-65-8	3	28372	25241	25841	25167	31519	27121
Hmyn009418	251.17	163.11	252.172	C15H24O3	[M-H]-	(11S)-Nootkatone-11,12-diol	Terpenoids	Sesquiterpenoids	-	2	25329	66377	87975	23828	70042	38426
Lmhn003373	253.04	137.02	254.043	C11H10O7	[M-H]-	p-Hydroxybenzoylmalic acid	Phenolic acids	Phenolic acids	-	3	744510	398150	340160	680430	544290	839690
MWSHY0071	255.06	153.02	254.058	C15H10O4	[M+H]+	Chrysin	Flavonoids	Flavones	480-40-0	1	7125400	9696300	10981000	5530500	11900000	8831600
MA10079134	255.03	227.03	256.037	C14H8O5	[M-H]-	1,2,4-Trihydroxyanthraquinone	Quinones	Anthraquinone	81-54-9	3	23763	23860	53839	24419	32968	7711.1
MWSHY0124	257.08	153.02	256.074	C15H12O4	[M+H]+	Pinocembrin (Dihydrochrysin)	Flavonoids	Flavanones	480-39-7	1	17687000	20497000	19536000	8996300	19375000	15224000
Lmjp005580	257.08	173.03	256.074	C15H12O4	[M+H]+	3-Hydroxydehydroiso-α-Lapachone	Quinones	Quinones	-	2	75246	91722	65476	65316	77176	72675
Lmcn005253	255.2	221.15	256.204	C15H28O3	[M-H]-	Eudesmane-1β,5α,11-triol	Others	Others	-	2	84738	112870	202420	127400	470410	246720
Lmcp005519	267.1	161.06	266.094	C17H14O3	[M+H]+	8-Hydroxy-2-(2-phenylethyl)chromone	Others	Others	-	3	8200.2	7017.4	14334	14390	14542	10292
pmp001244	266.13	207.06	266.124	C14H20NO4+	[M]+	Caffeoylcholine	Alkaloids	Phenolamine	87189-10-4	3	14218	17953	22302	13299	17681	12655
Zmjp000966	268.11	136.06	267.097	C10H13N5O4	[M+H]+	Vidarabine	Others	Others	5536-17-4	1	2539000	3206300	4507100	3360200	2765900	4028700
MWSHY0192	269.08	226.07	268.074	C16H12O4	[M+H]+	Tectochrysin	Flavonoids	Flavones	520-28-5	1	2643400	3331800	3327500	1883000	4279600	2762800
mws1659	269.05	225	270.053	C15H10O5	[M-H]-	Emodin	Quinones	Anthraquinone	518-82-1	2	3622100	4502500	5199000	2448200	5145800	3189100
MWS20169	269.05	254.02	270.053	C15H10O5	[M-H]-	2,5-dihydroxy-1-methoxy-anthraquinone	Quinones	Anthraquinone	-	3	8048.4	7954.3	7896.8	6764.1	6302.5	8520.9
pmp000571	271.06	153.01	270.053	C15H10O5	[M+H]+	Apigenin	Flavonoids	Flavones	520-36-5	1	113270	180320	203470	104670	171120	150270
MWSHY0082	271.06	153.02	270.053	C15H10O5	[M+H]+	Galangin (3,5,7-Trihydroxyflavone)	Flavonoids	Flavones	548-83-4	1	904460	1402300	1481300	591240	1447600	906190
pmp000344	271.06	243.06	270.053	C15H10O5	[M+H]+	3',4',7-Trihydroxyflavone	Flavonoids	Flavones	2150-11-0	3	588560	647300	662480	540100	726510	590210
mws1175	271.1	167.04	270.089	C16H14O4	[M+H]+	Pinostrobin	Flavonoids	Flavanones	480-37-5	1	28667000	29669000	29318000	13875000	30829000	22690000
MWS20159	271.12	91.05	270.11	C13H18O6	[M+H]+	Phenyl-β-D-glucopyranoside	Others	Others	-	1	1582400	1363600	1276100	949000	1074700	894490
mws1297	269.1	101.02	270.11	C13H18O6	[M-H]-	Benzyl glucoside	Phenolic acids	Phenolic acids	4304-12-5	1	182480	191230	150380	155910	126470	109930
pme0376	271.06	151	272.068	C15H12O5	[M-H]-	Naringenin (5,7,4'-Trihydroxyflavanone)*	Flavonoids	Flavanones	480-41-1	1	357640	466940	432600	187450	312120	241250
mws0914	271.06	151	272.068	C15H12O5	[M-H]-	Pinobanksin*	Flavonoids	Flavanonols	548-82-3	1	257700	492980	265470	27918	47233	40696
MWSmce675	271.08	108.02	272.09	C12H16O7	[M-H]-	Arbutin	Phenolic acids	Phenolic acids	497-76-7	1	2013600	2170200	2013200	1974200	1878900	1894300
pme1201	273.08	167	274.084	C15H14O5	[M-H]-	Phloretin	Flavonoids	Chalcones	60-82-2	3	77019	82619	70411	13945	18932	14670
pme3285	275.09	139	274.084	C15H14O5	[M+H]+	Afzelechin (3,5,7,4'-Tetrahydroxyflavan)	Flavonoids	Flavanols	2545-00-8	3	24567	15509	13394	13141	11516	18637
Cmsp006710	275.13	137.06	274.12	C16H18O4	[M+H]+	3',4-Dihydroxy-3,5'-dimethoxybibenzyl	Phenolic acids	Phenolic acids	83088-28-2	3	6643.7	6708.5	8018.2	5460.7	8671.8	7392.5
mws1038	277.12	146	278.13	C11H22N2O4S	[M-H]-	Pantetheine	Others	Others	496-65-1	3	10509	8128.3	9772	3223.4	4897.4	3790.9
Lmlp012720	279.16	149.02	278.152	C16H22O4	[M+H]+	Dibutyl phthalate*	Phenolic acids	Phenolic acids	84-74-2	1	3376000	3499100	3101900	3312800	3884100	3549500
Lmxp011770	279.16	149.02	278.152	C16H22O4	[M+H]+	Diisobutyl phthalate*	Phenolic acids	Phenolic acids	84-69-5	1	3344000	3511100	3074400	3261700	3864900	3546800
MWSmce341	279.16	149.03	278.152	C16H22O4	[M+H]+	Butyl isobutyl phthalate	Phenolic acids	Phenolic acids	17851-53-5	1	3478000	3411400	3106700	3140100	3999100	3657000
Lmhn002926	279.05	163.04	280.058	C13H12O7	[M-H]-	p-Coumaroylmalic acid	Phenolic acids	Phenolic acids	-	1	13761000	9880300	12052000	10037000	10783000	10307000
Lmbp010382	281.12	91.05	280.11	C18H16O3	[M+H]+	6-Methoxy-2-(2-phenylethyl)chromone	Others	Others	84294-89-3	3	72827	69728	73196	67257	86026	69907
Lmbp007453	283.1	177.05	282.089	C17H14O4	[M+H]+	6,8-Dihydroxy-2-(2-phenylethyl)chromone	Others	Others	-	3	3160.8	5578.5	5489.8	6626.8	6585	6454.5
Zmzp005934	284.3	102.09	283.288	C18H37NO	[M+H]+	Stearamide	Alkaloids	Alkaloids	124-26-5	1	114930	88565	76986	34051	95500	96048
Hmlp005105	285.08	270.05	284.068	C16H12O5	[M+H]+	3,7-Dihydroxy-4'-methoxyflavone	Flavonoids	Flavones	-	1	452360	371330	442970	514460	775350	602630
MWSHY0114	285.08	242.06	284.068	C16H12O5	[M+H]+	Acacetin	Flavonoids	Flavones	480-44-4	1	398350	501340	536530	335530	733710	526350
Hmlp005624	285.08	270.05	284.068	C16H12O5	[M+H]+	3',7-dihydroxy-4'-methoxyflavone	Flavonoids	Flavones	-	2	208970	183310	221920	291260	371000	296370
MWSHY0196	285.08	242.06	284.068	C16H12O5	[M+H]+	Genkwanin (Apigenin 7-methyl ether)	Flavonoids	Flavones	437-64-9	1	371310	475700	510950	329930	707870	490370
Zmhn003059	283.06	240.04	284.069	C16H12O5	[M-H]-	Emodin-1-methyl ether	Quinones	Anthraquinone	-	2	15910	18325	16826	12119	16005	15639
Zmsp008124	285.11	181.05	284.105	C17H16O4	[M+H]+	5,7-Dimethoxyflavone	Flavonoids	Flavones	1036-72-2	3	42391	44656	42805	34618	64908	49160
mws1505	283.1	135	284.105	C17H16O4	[M-H]-	Phenethyl caffeate	Phenolic acids	Phenolic acids	104594-70-9	1	13179000	18863000	21417000	10012000	19986000	14314000
Jmwp003339	285.13	123.04	284.126	C14H20O6	[M+H]+	2-Phenylethyl beta-D-glucopyranoside	Phenolic acids	Phenolic acids	18997-54-1	3	495140	569860	580750	690160	661230	655690
NK10256198	285.04	257.05	286.048	C15H10O6	[M-H]-	3,5,7,2'-Tetrahydroxyflavone; Datiscetin	Flavonoids	Flavones	480-15-9	2	4003.1	3421.9	10055	9106.7	10908	10977
pme0088	285.04	151	286.048	C15H10O6	[M-H]-	Luteolin (5,7,3',4'-Tetrahydroxyflavone)	Flavonoids	Flavones	491-70-3	1	103740	170890	207180	93358	112460	108280
pmp000964	287.06	153.01	286.048	C15H10O6	[M+H]+	Aureusidin	Flavonoids	Aurones	38216-54-5	3	24500	36658	44555	22945	20280	21274
mws1068	285.04	151	286.048	C15H10O6	[M-H]-	Kaempferol (3,5,7,4'-Tetrahydroxyflavone)	Flavonoids	Flavonols	520-18-3	1	54532	86218	105020	55988	77833	44642
MWSHY0089	287.09	167.03	286.084	C16H14O5	[M+H]+	5,4'-Dihydroxy-7-methoxyflavanone (Sakuranetin)	Flavonoids	Flavanones	2957-21-3	2	3120000	3750500	3475300	1873000	2896600	2782100
MWSHY0186	287.09	153.02	286.084	C16H14O5	[M+H]+	Isosakuranetin (5,7-Dihydroxy-4'-methoxyflavanone)	Flavonoids	Flavanones	480-43-3	2	124610	155960	152480	79322	145320	107720
HJN005	285.08	139.04	286.084	C16H14O5	[M-H]-	5,2'-Dihydroxy-7-methoxyflavanone	Flavonoids	Flavones	-	2	9808.8	14462	17041	7601.8	12453	8741.1
pmn001511	285.1	123	286.105	C13H18O7	[M-H]-	3-Hydroxy-5-Methylphenol-1-O-Glucoside	Phenolic acids	Phenolic acids	-	1	13336000	14056000	21323000	17931000	18354000	17804000
mws1521	285.1	121.03	286.105	C13H18O7	[M-H]-	Salicin	Phenolic acids	Phenolic acids	138-52-3	1	1813400	2236600	4297500	2947800	2570100	2986700
Lmbp006165	287.13	91.05	286.121	C17H18O4	[M+H]+	6,7-cis-Dihydroxy-2-(2-phenylethyl)-5,6,7,8-tetrahydrochromone	Others	Others	-	3	83715	93194	90945	107130	110800	103570
Lmsp004137	289.07	163.04	288.063	C15H12O6	[M+H]+	3,4,2',4',6'-Pentahydroxychalcone	Flavonoids	Chalcones	73692-51-0	2	912260	609810	721940	676740	588920	502140
mws1094	287.06	259	288.063	C15H12O6	[M-H]-	Aromadendrin (Dihydrokaempferol)	Flavonoids	Flavanonols	480-20-6	3	34175	43982	35095	14203	11835	5928.8
mws0064	287.06	135	288.063	C15H12O6	[M-H]-	Eriodictyol (5,7,3',4'-Tetrahydroxyflavanone)	Flavonoids	Flavanones	552-58-9	3	133240	229260	254150	51606	76280	64266
Hmhn000927	287.08	125.02	288.085	C12H16O8	[M-H]-	Phloroglucinol-1-O-β-D-glucopyranoside	Phenolic acids	Phenolic acids	-	2	62087	57241	112360	86124	61845	77678
mws1496	290.18	124	289.168	C17H23NO3	[M+H]+	Hyoscyamine	Alkaloids	Tropan alkaloids	101-31-5	2	370120	269660	312670	173480	146930	157220
Lmyn003835	289.04	137.02	290.043	C14H10O7	[M-H]-	4-(3,4,5-Trihydroxybenzoxy)benzoic acid	Phenolic acids	Phenolic acids	-	2	23109000	15241000	19121000	7087000	8407300	9822700
pme0460	291.09	139.04	290.079	C15H14O6	[M+H]+	Epicatechin	Flavonoids	Flavanols	490-46-0	1	7653200	6100800	6793100	2269600	2290900	2693700
MWSHY0167	291.09	139.04	290.079	C15H14O6	[M+H]+	Catechin	Flavonoids	Flavanols	154-23-4	1	8026300	6008900	6048100	2326500	2373600	2552700
mws2120	291.01	247	292.022	C13H8O8	[M-H]-	Brevifolin carboxylic acid	Phenolic acids	Phenolic acids	18490-95-4	2	1409900	1153100	1170600	532950	577440	667060
Lmcp007250	297.11	91.05	296.105	C18H16O4	[M+H]+	5-Hydroxy-6-methoxy-2-(2-phenylethyl)chromone	Others	Others	-	3	4353.1	3414.7	3760.7	3963	3336.4	2745.1
pmp001204	299.09	284.1	298.084	C17H14O5	[M+H]+	Apigenin-7,4'-dimethyl ether	Flavonoids	Flavones	5128-44-9	1	65212	74579	92206	52119	100290	78183
Lmln001195	297.1	135.07	298.105	C14H18O7	[M-H]-	Picein (4-Acetylphenyl-glucoside)	Phenolic acids	Phenolic acids	530-14-3	2	48323	72153	81683	92234	90918	90312
Zmhn003269	299.02	255.03	300.028	C15H8O7	[M-H]-	6-Hydroxyrhein	Quinones	Anthraquinone	-	2	355380	622100	743230	292720	583610	450920
MWSHY0126	301.07	258.05	300.063	C16H12O6	[M+H]+	Kaempferide (3,5,7-Trihydroxy-4'-methoxyflavone)	Flavonoids	Flavonols	491-54-3	2	24514	34859	39456	19306	40479	24748
MWSHY0009	301.07	286.05	300.063	C16H12O6	[M+H]+	Diosmetin (5,7,3'-Trihydroxy-4'-methoxyflavone)	Flavonoids	Flavanones	520-34-3	1	810940	1401500	1482100	628670	1121000	832090
MWSHY0069	301.07	286.05	300.063	C16H12O6	[M+H]+	Hispidulin (5,7,4'-Trihydroxy-6-methoxyflavone)	Flavonoids	Flavones	1447-88-7	1	135810	181390	238000	112850	203350	190350
Lmjp004941	301.07	286.05	300.063	C16H12O6	[M+H]+	Rhamnocitrin (7-Methylkaempferol)	Flavonoids	Flavonols	569-92-6	1	109750	190420	220820	93824	191720	177190
Zmbp006041	301.07	167.03	300.063	C16H12O6	[M+H]+	6-methyl luteolin	Flavonoids	Flavones	-	3	25809	30008	15651	30533	27945	19326
Zmhp002714	301.07	286.05	300.063	C16H12O6	[M+H]+	5,6,7-Tetrahydroxy-8-methoxyflavone	Flavonoids	Flavones	-	3	25085	21818	10904	19737	27356	25937
mws1316	301.07	258.6	300.063	C16H12O6	[M+H]+	Hydroxygenkwanin	Flavonoids	Flavones	20243-59-8	1	3830.2	7773.2	9463.5	3553.1	8187.5	8107.6
pmp001127	301.07	286.08	300.063	C16H12O6	[M+H]+	Chrysoeriol	Flavonoids	Flavones	491-71-4	2	79874	154400	184680	76012	161320	149230
Zmhp003514	301.07	286.05	300.063	C16H12O6	[M+H]+	6,7,8-Tetrahydroxy-5-methoxyflavone	Flavonoids	Flavones	-	3	808550	1434100	1486400	608690	1218800	901660
pmp000971	301.07	286.05	300.063	C16H12O6	[M+H]+	6-Demethoxy-7-methylcapillarisin	Others	Others	-	1	52135	76668	94603	40618	96279	67022
Zmhn001358	299.08	137.02	300.084	C13H16O8	[M-H]-	4-O-Glucosyl-4-hydroxybenzoic acid	Phenolic acids	Phenolic acids	-	1	12025000	16484000	17391000	17171000	18132000	18119000
pmb3142	299.1	137.1	300.085	C13H16O8	[M-H]-	Salicylic acid-2-O-glucoside	Phenolic acids	Phenolic acids	10366-91-3	3	2055200	2057900	1852400	1511700	1476500	1516400
Lmsn002247	299.08	137.02	300.085	C13H16O8	[M-H]-	1-O-Salicyloyl-β-D-glucose	Phenolic acids	Phenolic acids	60517-74-0	1	12542000	16289000	17962000	19073000	17914000	18635000
pmc1990	299.1	223.1	300.1	C17H16O5	[M-H]-	4'-Hydroxy-5,7-dimethoxyflavanone	Flavonoids	Flavanones	-	3	4253700	4532900	5886100	5708800	5190100	5053400
Zmmp009258	301.11	167.04	300.1	C17H16O5	[M+H]+	Naringenin-4',7-dimethyl ether	Flavonoids	Flavanones	29424-96-2	1	211570	279240	365040	140370	270400	223190
Hmyp002315	303.04	257.04	302.042	C15H10O7	[M+H]+	3,5,7,4'-Tetrahydroxy-Coumaronochromone	Others	Others	-	1	199420	188370	103620	187490	188860	121870
Hmcn002875	301.04	255.02	302.043	C15H10O7	[M-H]-	6-Hydroxyluteolin	Flavonoids	Flavones	18003-33-3	2	30194	41437	40357	35946	32703	21294
MWSHY0029	303.05	229.05	302.043	C15H10O7	[M+H]+	Quercetin	Flavonoids	Flavonols	117-39-5	2	58577	80730	112420	88240	78261	36093
mws0920	301.04	151	302.043	C15H10O7	[M-H]-	Tricetin (5,7,3',4',5'-Pentahydroxyflavone)	Flavonoids	Flavones	520-31-0	2	19332	16605	25899	13520	15843	16496
mws1033	303.09	153.02	302.079	C16H14O6	[M+H]+	Homoeriodictyol	Flavonoids	Flavanones	446-71-9	3	52470	60702	87052	37607	78838	54964
Cmsp004086	303.09	229.08	302.079	C16H14O6	[M+H]+	Dihydrokaempferide	Flavonoids	Flavanonols	137225-59-3	2	410060	286010	531350	522830	377670	383830
mws0463	301.07	164	302.079	C16H14O6	[M-H]-	Hesperetin	Flavonoids	Flavanones	520-33-2	2	2154.1	11364	24817	6238	16636	8003
Zmhn000892	301.09	139.05	302.1	C13H18O8	[M-H]-	4-O-Glucosyl-3,4-dihydroxybenzyl alcohol	Phenolic acids	Phenolic acids	-	2	886590	823580	823970	955640	1013500	1135100
Hmsn002598	301.09	139.04	302.1	C13H18O8	[M-H]-	Salirepin	Phenolic acids	Phenolic acids	26652-12-0	1	479420	696570	740240	780330	763140	787430
Hmhn002457	301.09	139.04	302.1	C13H18O8	[M-H]-	3-methoxy-5-hydroxy-1-O-β-D-glucopyranoside	Phenolic acids	Phenolic acids	-	2	523060	678680	705070	757780	755060	911850
Lmbn014696	301.22	301.22	302.225	C20H30O2	[M-H]-	Pimaric acid	Terpenoids	Ditepenoids	127-27-5	1	39935	33574	34555	41488	43588	30438
MWSslk208	301.22	301.22	302.225	C20H30O2	[M-H]-	Kaurenoic Acid	Terpenoids	Ditepenoids	6730-83-2	1	38126	32506	37438	41329	40986	37530
mws1375	304.15	185.09	303.143	C12H21N3O6	[M+H]+	Nicotianamine	Alkaloids	Alkaloids	34441-14-0	3	92972	82186	110420	109470	161970	147210
mws0044	303.05	125.02	304.058	C15H12O7	[M-H]-	Dihydroquercetin(Taxifolin)	Flavonoids	Flavanonols	480-18-2	1	1223600	1609800	1232500	170380	198450	180170
mws0049	307.08	139	306.074	C15H14O7	[M+H]+	Gallocatechin	Flavonoids	Flavanols	970-73-0	1	10113000	8033500	8881900	2838500	2877300	2799700
mws0042	305.07	125	306.074	C15H14O7	[M-H]-	Epigallocatechin	Flavonoids	Flavanols	970-74-1	1	5224800	4571200	5151200	1217400	1428900	1310900
Lmhn003074	309.06	193.05	310.069	C14H14O8	[M-H]-	Feruloylmalic acid	Phenolic acids	Phenolic acids	-	1	9245500	7118800	9569100	10025000	11452000	7922700
Lmsn004674	309.1	147.05	310.105	C15H18O7	[M-H]-	1-O-Cinnamoyl-β-D-glucose	Phenolic acids	Phenolic acids	40004-96-4	3	16748	5440.2	6695.2	9975.8	19980	23135
Lmap001823	312.11	132.04	311.101	C14H17NO7	[M+H]+	Dhurrin	Alkaloids	Phenolamine	499-20-7	2	32842	28337	38255	43762	51671	48225
Lmtn003441	311.11	149.06	312.121	C15H20O7	[M-H]-	2-Acetyl-3-hydroxyphenyl-1-O-glucoside	Phenolic acids	Phenolic acids	-	3	85629	67642	58183	123930	111760	97453
mws1174	313.07	253	314.079	C17H14O6	[M-H]-	3-O-Acetylpinobanksin	Flavonoids	Flavanonols	52117-69-8	1	13772000	19247000	23086000	13575000	26381000	19761000
Lmsp008392	315.09	272.07	314.079	C17H14O6	[M+H]+	4',5-Dihydroxy-3',5'-dimethoxyflavone	Flavonoids	Flavones	-	1	19917	30693	25801	15954	28755	27212
Cmzp002057	315.12	255.1	314.1	C14H18O8	[M+H]+	6-O-Acetylarbutin	Phenolic acids	Phenolic acids	10338-88-2	3	13738	15781	17288	12359	14104	10687
Lmqn004838	315.01	299.99	316.022	C15H8O8	[M-H]-	3-O-Methylellagic acid	Tannins	Tannin	-	3	22642	15936	15691	19213	12521	9897.4
Zmzp006646	317.07	302.04	316.058	C16H12O7	[M+H]+	Capillarisin	Others	Others	56365-38-9	1	84671	151110	191790	91614	163100	123490
Lmmn004912	315.05	271.02	316.058	C16H12O7	[M-H]-	3-O-Methylquercetin	Flavonoids	Flavonols	1486-70-0	1	53165	144760	235590	57118	118000	102590
mws0988	315.05	165	316.058	C16H12O7	[M-H]-	Rhamnetin	Flavonoids	Flavonols	90-19-7	1	506590	1623700	2663300	737830	1309700	1093700
mws0066	315.05	151	316.058	C16H12O7	[M-H]-	Isorhamnetin	Flavonoids	Flavonols	480-19-3	1	91667	139850	201060	104760	141980	124270
mws2627	317.07	285.04	316.058	C16H12O7	[M+H]+	Tamarixetin (3,3',5,7-Tetrahydroxy-4'-Methoxyflavone)	Flavonoids	Flavonols	603-61-2	1	31689	37319	49527	26679	40934	33374
pmn001367	315.07	153.02	316.079	C13H16O9	[M-H]-	Protocatechuic acid-4-O-glucoside	Phenolic acids	Phenolic acids	-	1	2916000	3060800	4059700	4517600	4079700	3900600
pmf0392	317.1	167.04	316.095	C17H16O6	[M+H]+	Persicogenin (5,3'-dihydroxy-7,4'-dimethoxyflavanone)	Flavonoids	Flavanones	28590-40-1	2	748200	958200	1066400	481140	1002300	964240
Hmtn001120	315.11	153.06	316.116	C14H20O8	[M-H]-	5-(2-Hydroxyethyl)-2-O-glucosylphenol	Phenolic acids	Phenolic acids	-	1	9529000	9559200	11866000	10698000	11202000	11688000
Jmwn002172	315.11	135.04	316.116	C14H20O8	[M-H]-	3,4-dihydroxyphenylethanol-β-D-glucopyranoside	Phenolic acids	Phenolic acids	-	3	1074400	871310	791580	519340	760460	565790
pme3459	317.21	299	316.204	C20H28O3	[M+H]+	Cafestol	Terpenoids	Ditepenoids	469-83-0	3	33654	28968	44688	44083	37655	39398
pmb0751	321.1	147.3	320.09	C16H16O7	[M+H]+	Trans-5-O-(p-Coumaroyl)shikimate	Phenolic acids	Phenolic acids	-	3	333170	357240	253420	45617	72208	66159
pmb3075	319	145.1	320.09	C16H16O7	[M-H]-	3-O-p-Coumaroylshikimic acid	Phenolic acids	Phenolic acids	-	3	59218	58007	40630	58461	46524	67942
Lmbp003825	325.09	163.04	324.085	C15H16O8	[M+H]+	Skimmin (7-Hydroxycoumarin-7-O-glucoside)	Lignans and Coumarins	Coumarins	93-39-0	1	11160000	11461000	12746000	12479000	13247000	14749000
mws0983	326.31	62.06	325.298	C20H39NO2	[M+H]+	N-Oleoylethanolamine	Alkaloids	Alkaloids	111-58-0	2	34019	27003	23071	25230	25810	26510
Hmhn003067	325.09	119.05	326.1	C15H18O8	[M-H]-	Phenylpropionic acid-O-β-D-glucopyranoside	Phenolic acids	Phenolic acids	-	1	554270	548840	489800	282980	328370	276050
Lmsn003111	325.09	145.03	326.1	C15H18O8	[M-H]-	1-O-p-Coumaroyl-β-D-glucose	Phenolic acids	Phenolic acids	7139-64-2	1	7508900	8885700	12201000	1049900	1379500	1696200
Zmhn002301	325.09	163.04	326.1	C15H18O8	[M-H]-	p-Coumaric acid-4-O-glucoside	Phenolic acids	Phenolic acids	117405-48-8	1	3406700	3566900	3862500	2664300	2897200	2497200
Zmzn001549	325.09	119.05	326.1	C15H18O8	[M-H]-	Ferulic acid-1-O-glucoside	Phenolic acids	Phenolic acids	14364-05-7	2	227750	377970	630130	79415	73604	108320
pmn001690	327.14	165.09	328.152	C16H24O7	[M-H]-	3-Hydroxy-4-isopropylbenzylalcohol-3-O-glucoside	Phenolic acids	Phenolic acids	-	3	64600	77020	80343	108890	105580	95775
mws0917	329.07	314	330.074	C17H14O7	[M-H]-	3,7-Di-O-methylquercetin	Flavonoids	Flavonols	2068-02-2	1	1063700	2548000	3054500	926740	1770600	1635500
Lmjn007168	329.07	271.03	330.074	C17H14O7	[M-H]-	Quercetin-3,3'-dimethyl ether	Flavonoids	Flavonols	4382-17-6	1	100210	256580	325030	93799	175240	171240
Lmzp004885	331.08	315.05	330.074	C17H14O7	[M+H]+	Tricin (5,7,4'-Trihydroxy-3',5'-dimethoxyflavone)	Flavonoids	Flavones	520-32-1	3	3389.7	2404	4993	2558.9	1278	3221.1
Smhn102346	329.08	167.03	330.095	C14H18O9	[M-H]-	2,4,6-trihydroxy-acetophenone-4-O-β-D-glucopyranoside	Phenolic acids	Phenolic acids	-	1	2823200	2677600	3103200	2472200	2521300	2652100
Lmtn002565	329.11	167.03	330.095	C14H18O9	[M-H]-	1-O-Vanilloyl-D-Glucose	Phenolic acids	Phenolic acids	-	2	272770	263290	269020	246620	191560	191430
Zmhn001883	329.09	209.04	330.095	C14H18O9	[M-H]-	Vanillic acid-4-O-glucoside	Phenolic acids	Phenolic acids	32142-31-7	2	10686	9383.9	18055	6161.9	8985	14054
pmb2928	331	313.1	332.074	C13H16O10	[M-H]-	Gallic acid-4-O-glucoside	Phenolic acids	Phenolic acids	84274-52-2	3	38663000	43325000	48578000	47901000	46164000	45751000
MWS20201	333.08	171.03	332.074	C13H16O10	[M+H]+	1-O-galloyl-β-D-glucose	Phenolic acids	Phenolic acids	13405-60-2	2	66380	88710	104350	62419	72087	68172
pmn001519	335.04	124	336.048	C15H12O9	[M-H]-	Galloyl Methyl gallate	Phenolic acids	Phenolic acids	-	3	722470	83578	97234	62517	88609	2706900
Lmcp004493	337.08	265.09	336.076	C17H17ClO5	[M+H]+	8-Chloro-2-(2-phenylethyl)-5,6,7-trihydroxy-5,6,7,8-tetrahydrochromone	Others	Others	-	3	43875	25416	33139	30640	25396	26099
Hmln002806	335.08	179.03	336.085	C16H16O8	[M-H]-	5-O-Caffeoylshikimic acid	Phenolic acids	Phenolic acids	180981-12-8	1	8780600	9661800	9544600	6062900	7963800	6370600
pmn001421	337.09	191.05	338.1	C16H18O8	[M-H]-	3-O-p-Coumaroylquinic acid*	Phenolic acids	Phenolic acids	87099-71-6	1	715940	694050	859030	502740	491090	471250
pma6460	337.09	163.04	338.1	C16H18O8	[M-H]-	4-O-p-Coumaroylquinic acid	Phenolic acids	Phenolic acids	32451-86-8	3	384110	410150	500130	450840	398630	458130
pmb3068	337.09	173.1	338.1	C16H18O8	[M-H]-	1-O-p-Coumaroylquinic acid	Phenolic acids	Phenolic acids	-	1	497650	478940	487490	580540	726910	715790
pmb3074	337.09	191.05	338.1	C16H18O8	[M-H]-	5-O-p-Coumaroylquinic acid*	Phenolic acids	Phenolic acids	1899-30-5	1	301970	258480	330830	368720	343840	310430
Cmhp005227	339.11	177.05	338.1	C16H18O8	[M+H]+	4,8-Dihydroxy Naphthol-1-O-glucoside	Quinones	Quinones	-	1	16161000	20950000	22239000	18673000	19603000	20963000
Cmyn001328	339.07	177.02	340.079	C15H16O9	[M-H]-	Daphnin	Lignans and Coumarins	Coumarins	486-55-5	1	2860400	3493500	3374800	2709600	3418200	3325200
pma0149	341.08	207.07	340.079	C15H16O9	[M+H]+	Sinapoyl malate	Phenolic acids	Phenolic acids	92344-58-6	3	14384	9803.4	12748	14099	14439	14906
mws1015	339.07	177	340.079	C15H16O9	[M-H]-	Esculin (6,7-DihydroxyCoumarin-6-glucoside)	Lignans and Coumarins	Coumarins	531-75-9	1	3021400	3328000	3312800	2707300	3429800	3209600
Lmsn002548	341.09	161.02	342.095	C15H18O9	[M-H]-	1-O-Caffeoyl-β-D-glucose	Phenolic acids	Phenolic acids	14364-08-0	2	308410	473010	618700	846270	1413600	857300
Jmwn002620	341.09	161.02	342.095	C15H18O9	[M-H]-	Vanillic Acid-4-O-Glucuronide	Phenolic acids	Phenolic acids	-	2	512020	443670	596660	860720	1446200	942060
Zmhn001793	341.09	179.03	342.096	C15H18O9	[M-H]-	6-O-Caffeoyl-D-glucose	Phenolic acids	Phenolic acids	-	2	604420	574500	629100	855810	917280	1037300
Lmcp004714	343.12	137.06	342.11	C19H18O6	[M+H]+	6-Hydroxy-7-Methoxy-2-[2-(3'-Hydroxy-4'-Methoxyphenyl)Ethyl]Chromone	Others	Others	-	3	6411.9	3846.5	9812.6	7876.2	5702.9	7896.8
MWSHY0118	343.12	282.09	342.11	C19H18O6	[M+H]+	Scutellarein tetramethyl ether	Flavonoids	Flavones	1168-42-9	3	15488	16116	12741	11630	15801	13504
mws0906	341.12	179	342.131	C16H22O8	[M-H]-	Coniferin	Phenolic acids	Phenolic acids	531-29-3	2	15626000	18489000	17434000	17177000	16152000	16639000
Zmlp007578	345.06	313.03	344.053	C17H12O8	[M+H]+	3,3',4-O-Trimethylellagic acid	Tannins	Tannin	1617-49-8	3	39475	30370	18397	14980	21523	21287
Zmhp004065	345.1	330.07	344.089	C18H16O7	[M+H]+	7,8-Dihydroxy-5,6,4'-trimethoxyflavone	Flavonoids	Flavones	-	3	6607.4	10467	9957.1	4459.2	8297	4889
Zmln000899	343.11	181.05	344.111	C15H20O9	[M-H]-	Syringaldehyde-4-O-glucoside	Phenolic acids	Phenolic acids	-	2	216450	269130	289420	313760	301410	294410
Lmmn000774	343.1	181.05	344.111	C15H20O9	[M-H]-	Dihydrocaffeoylglucose	Phenolic acids	Phenolic acids	-	3	184270	259690	287870	305200	296210	310300
pme1816	353.09	191	354.095	C16H18O9	[M-H]-	Neochlorogenic acid (5-O-Caffeoylquinic acid)*	Phenolic acids	Phenolic acids	906-33-2	1	25642000	24078000	29992000	35523000	42526000	44902000
MWSmce024	355.1	193.05	354.095	C16H18O9	[M+H]+	Scopoletin-7-O-glucoside (Scopolin)	Lignans and Coumarins	Coumarins	531-44-2	2	34666	22027	25963	55929	48634	62305
mws0178	353.09	191.01	354.095	C16H18O9	[M-H]-	Chlorogenic acid (3-O-Caffeoylquinic acid)*	Phenolic acids	Phenolic acids	327-97-9	1	26873000	22933000	28989000	37256000	43928000	46209000
mws2108	353.09	191.05	354.095	C16H18O9	[M-H]-	Cryptochlorogenic acid (4-O-Caffeoylquinic acid)	Phenolic acids	Phenolic acids	905-99-7	1	7002600	7401700	8083900	7411500	8264300	6647300
Hmmn002544	355.1	193.05	356.111	C16H20O9	[M-H]-	Ferulic acid-4-O-glucoside	Phenolic acids	Phenolic acids	117405-51-3	3	608240	581790	746350	986010	1124600	1172700
Zmhn002334	355.1	193.05	356.111	C16H20O9	[M-H]-	6-O-Feruloyl-D-glucose	Phenolic acids	Phenolic acids	137887-25-3	2	621770	637760	814540	958910	1511200	1252000
pmb3056	355.1	121.1	356.111	C16H20O9	[M-H]-	Homovanilloylquinic acid	Phenolic acids	Phenolic acids	-	3	13903	11318	23252	31404	32143	32303
Hmhn003518	355.1	175.04	356.111	C16H20O9	[M-H]-	4-O-β-D-glucopyranosylferulic acid	Phenolic acids	Phenolic acids	-	3	563130	647720	830070	185310	202380	260520
Lmsn003318	355.1	175.04	356.111	C16H20O9	[M-H]-	1-O-Feruloyl-β-D-glucose	Phenolic acids	Phenolic acids	7196-71-6	3	546820	655980	895640	158250	188670	255070
Lmdn009099	355.12	193.05	356.126	C20H20O6	[M-H]-	Coniferyl ferulate	Phenolic acids	Phenolic acids	63644-62-2	2	3897.6	4618.8	5650.9	3515	6934.8	4763.4
mws1526	359.13	197	358.126	C16H22O9	[M+H]+	Sweroside	Terpenoids	Monoterpenoids	14215-86-2	2	2489300	2399300	2927400	2688700	2961900	2402200
Lmsp004450	359.15	131.05	358.142	C20H22O6	[M+H]+	Dehydrodiconiferyl alcohol	Phenolic acids	Phenolic acids	97465-82-2	1	1325300	2024800	2157600	557970	736720	990590
Lmdn004267	357.13	151.04	358.142	C20H22O6	[M-H]-	Epipinoresinol*	Lignans and Coumarins	Lignans	24404-50-0	3	220560	362920	353640	67819	92918	94099
mws0097	357.13	151	358.142	C20H22O6	[M-H]-	Pinoresinol*	Lignans and Coumarins	Lignans	487-36-5	3	240400	361870	342210	76092	105350	100060
pme0085	359.08	196.7	360.084	C18H16O8	[M-H]-	Rosmarinic acid	Phenolic acids	Phenolic acids	537-15-5	2	54928	25619	33628	48506	30039	44600
Hmmn003964	359.13	197.08	360.142	C16H24O9	[M-H]-	7-Deoxyloganic acid	Terpenoids	Monoterpenoids	22487-36-1	3	18601	43360	56057	54546	43233	54468
pmn001657	365.2	167.1	366.204	C20H30O6	[M-H]-	Dehydrocinnzeylanol	Phenolic acids	Phenolic acids	-	3	6201.2	3761.9	5517.6	7026.3	6780.5	8631.8
pma3724	369.1	177.1	368.111	C17H20O9	[M+H]+	1-O-Feruloylquinic acid	Phenolic acids	Phenolic acids	-	3	483090	597740	698250	367530	426870	304300
pmb0752	369.12	177.1	368.111	C17H20O9	[M+H]+	3-O-Feruloylquinic acid	Phenolic acids	Phenolic acids	1899-29-2	1	668120	599990	670300	1052900	1376000	1272000
mws0179	367.1	190.9	368.111	C17H20O9	[M-H]-	Chlorogenic acid methyl ester	Phenolic acids	Phenolic acids	29708-87-0	2	961900	1002000	905900	987500	1186400	968810
Lmtn003598	367.14	205.08	368.147	C18H24O8	[M-H]-	3-Prenyl-4-O-glucosyloxy-4-hydroxybenzoic acid	Phenolic acids	Phenolic acids	-	1	2108600	2594600	1897300	1577400	1549000	1563700
MWSmce025	369.09	207.03	370.09	C16H18O10	[M-H]-	Fraxetin-8-O-glucoside (Fraxin)	Lignans and Coumarins	Coumarins	524-30-1	3	46569	38376	75793	183180	179030	207230
pmn001695	371.1	249.06	372.106	C16H20O10	[M-H]-	Trihydroxycinnamoylquinic acid	Phenolic acids	Phenolic acids	-	1	5018300	4067500	4394400	7016100	6461700	6434500
pmb3317	371.1	179.1	372.106	C16H20O10	[M-H]-	Quinacyl syringic acid	Phenolic acids	Phenolic acids	-	3	443950	416680	859790	784220	533060	604020
Hmgn002833	371.11	297.11	372.12	C20H20O7	[M-H]-	4-Ketopinoresinol	Others	Others	-	3	2782	2849.3	3413.5	3310.7	2714.5	2905.6
Zmgp003492	373.12	105.03	372.121	C20H20O7	[M+H]+	8-Hydroxy-α-conidendrin	Lignans and Coumarins	Lignans	-	1	84367	75670	79319	79818	87982	85727
mws0055	373.13	343.09	372.121	C20H20O7	[M+H]+	Tangeretin (4',5,6,7,8-Pentamethoxyflavone)	Flavonoids	Flavones	481-53-8	2	241130	247200	239900	235660	245230	259760
pmb0108	375.2	137.1	374.1	C19H18O8	[M+H]+	Feruloyl syringic acid	Phenolic acids	Phenolic acids	-	3	11443000	12993000	11126000	10874000	11248000	10440000
Lmzn001983	375.13	135.05	376.137	C16H24O10	[M-H]-	D-Threo-guaiacylglycerol-7-O-β-D-glucoside	Phenolic acids	Phenolic acids	-	2	44997	47350	59952	19190	39434	30787
Lmjp003090	385.11	223.06	384.106	C17H20O10	[M+H]+	Isofraxidin-7-O-glucoside	Lignans and Coumarins	Coumarins	483-91-0	3	176720	193760	204880	188000	223280	237760
pmb2940	385.11	205	386.121	C17H22O10	[M-H]-	1-O-Glucosyl sinapate	Phenolic acids	Phenolic acids	78185-48-5	3	114920	84063	125980	126240	158930	130550
Zmhn002227	385.11	223.06	386.121	C17H22O10	[M-H]-	4-O-Glucosyl-sinapate	Phenolic acids	Phenolic acids	-	3	683180	714000	789040	1017300	1393900	1097800
HJN003	385.11	223.06	386.122	C17H22O10	[M-H]-	1-O-Sinapoyl-D-glucose	Phenolic acids	Phenolic acids	-	3	625170	491580	561120	676510	721800	755690
MWSHY0101	389.12	359.08	388.116	C20H20O8	[M+H]+	5-Hydroxy-6,7,8,3',4'-pentamethoxyflavone	Flavonoids	Flavones	2174-59-6	3	4682	4007.9	5365.5	4868.2	4218.2	5551.9
Jmbp006554	389.12	359.07	388.116	C20H20O8	[M+H]+	ethyl rosmarinate	Phenolic acids	Phenolic acids	-	3	5349	4199	5219.2	5718.5	5495.2	4404.7
mws1565	389.14	209.08	388.137	C17H24O10	[M+H]+	Geniposide	Terpenoids	Monoterpenoids	24512-63-8	3	554330	566080	782750	792280	669550	719520
Hmmp003004	389.14	149.06	388.137	C17H24O10	[M+H]+	Vogeloside	Others	Others	60077-47-6	2	227460	235560	180700	312010	299870	326820
pmn001586	389.11	119	390.116	C16H22O11	[M-H]-	Deacetylasperulosidic acid	Terpenoids	Monoterpenoids	14259-55-3	2	12369	14643	16569	22918	21762	22147
Zmhn001970	389.12	227.08	390.131	C20H22O8	[M-H]-	Piceid	Others	Stilbene	27208-80-6	2	164890	96642	123070	130720	82826	92382
pmn001352	393.12	231.1	394.126	C19H22O9	[M-H]-	6-Hydroxyrumicin-8-O-D-glucoside	Quinones	Anthraquinone	-	3	33089	29948	31680	45996	60709	45707
Lmhn002573	399.09	205.04	400.101	C17H20O11	[M-H]-	Sinapoylglucuronic acid	Phenolic acids	Phenolic acids	-	1	145340	144940	223100	246520	303790	310110
Hmln003529	401.15	269.11	402.152	C18H26O10	[M-H]-	Benzyl β-primeveroside	Phenolic acids	Phenolic acids	130622-31-0	1	2097500	2668100	2104100	2580400	3199900	2010900
Cmjn004337	401.14	269.1	402.153	C18H26O10	[M-H]-	Benzyl-(2''-O-xylosyl)glucoside	Phenolic acids	Phenolic acids	-	1	2867400	2158800	1673400	2888000	3024900	3173100
MWSslk197	405.14	165.05	404.132	C17H24O11	[M+H]+	Secoxyloganin	Others	Others	58822-47-2	3	41396	40284	43878	32546	33377	29366
pmn001399	405.12	243.1	406.126	C20H22O9	[M-H]-	2,4,6,4'-Tetrahydroxy-stilbene-2-O-glucoside	Others	Stilbene	-	2	420530	411830	654210	815460	883650	770360
Zmhn001746	405.12	243.07	406.127	C20H22O9	[M-H]-	Piceatannol-3'-O-glucoside	Others	Stilbene	94356-26-0	2	414830	338840	466800	591430	564760	659050
HJN092	409.18	259.11	410.184	C23H26N2O5	[M-H]-	p-Coumaroylferuloylputrescine	Alkaloids	Phenolamine	-	3	8701.9	5291.1	6649.4	3929.5	3226.3	4650.3
Zmdn005671	415.1	253.05	416.111	C21H20O9	[M-H]-	Chrysophanol 1-glucoside	Quinones	Anthraquinone	4839-60-5	2	288650	245370	149700	151140	203390	179150
pmn001343	415.1	253.1	416.111	C21H20O9	[M-H]-	Chrysophanol-8-O-glucoside	Quinones	Anthraquinone	13241-28-6	2	211090	178960	115360	110900	139160	125940
Lmyp005841	417.12	255.06	416.111	C21H20O9	[M+H]+	Chrysin-7-O-glucoside	Flavonoids	Flavones	31025-53-3	1	1010400	1145900	957540	1139700	1405500	1298900
Lmbp003668	419.1	287.05	418.09	C20H18O10	[M+H]+	Kaempferol-3-O-arabinoside	Flavonoids	Flavonols	-	1	390450	508720	439700	370250	386840	250090
Lmyp004617	419.13	257.08	418.127	C21H22O9	[M+H]+	Pinocembrin-7-O-glucoside (Pinocembroside)	Flavonoids	Flavanones	75829-43-5	1	11941000	16212000	13558000	10376000	14782000	14288000
Hmsn002948	417.14	109.03	418.148	C18H26O11	[M-H]-	2-Hydroxyphenol-1-O-glucosyl(6→1)rhamnoside	Phenolic acids	Phenolic acids	-	3	15375	27435	21676	22542	38770	35815
MWS20152	417.16	402.1	418.163	C22H26O8	[M-H]-	Syringaresinol	Lignans and Coumarins	Lignans	21453-71-4	3	47230	76373	77791	10773	17688	15405
Cmyp005063	425.18	147.04	424.173	C21H28O9	[M+H]+	Grandidentatin	Phenolic acids	Phenolic acids	15732-48-6	1	16625000	19923000	21602000	18661000	21009000	19142000
Zmhp002776	431.1	255.07	430.09	C21H18O10	[M+H]+	Chrysin-7-O-Glucuronide	Flavonoids	Flavones	35775-49-6	1	2112800	2814600	2200400	2614700	4600800	3647700
MWSHY0181	433.11	313.07	432.106	C21H20O10	[M+H]+	Apigenin-8-C-Glucoside (Vitexin)	Flavonoids	Flavonoid carbonoside	3681-93-4	3	9687.1	25396	16328	11666	13794	11726
mws0919	431.1	285	432.106	C21H20O10	[M-H]-	Kaempferol-3-O-rhamnoside (Afzelin)(Kaempferin)	Flavonoids	Flavonols	482-39-3	2	2249500	3139800	3620000	2222800	2887400	2016800
MWSHY0189	433.11	271.07	432.106	C21H20O10	[M+H]+	Apigenin-7-O-glucoside(Cosmosiin)	Flavonoids	Flavones	578-74-5	1	2160500	2389900	2172700	3336900	5290800	3711200
MWS20148	433.11	271.07	432.106	C21H20O10	[M+H]+	Apigenin-3'-O-α-D-glucopyranoside	Flavonoids	Flavones	-	2	3377800	3601700	2806200	3825500	6022100	4844200
pmn001337	431.1	269	432.106	C21H20O10	[M-H]-	Emodin-8-O-glucoside	Quinones	Anthraquinone	-	2	31793	57933	48629	62053	85385	80407
mws0072	433.11	271.01	432.106	C21H20O10	[M+H]+	Apigenin-5-O-glucoside	Flavonoids	Flavones	28757-27-9	2	113830	121650	82420	119570	124940	167110
Lmlp005572	433.11	271.06	432.106	C21H20O10	[M+H]+	Galangin-7-O-glucoside	Flavonoids	Flavones	-	1	931730	959200	917050	1420800	2252700	1911200
mws1434	431.1	311	432.106	C21H20O10	[M-H]-	Apigenin-6-C-glucoside (Isovitexin)	Flavonoids	Flavonoid carbonoside	38953-85-4	3	27809	28112	32934	22337	27856	23072
pme0321	431.1	285	432.106	C21H20O10	[M-H]-	Kaempferol-7-O-rhamnoside	Flavonoids	Flavonols	20196-89-8	2	2232000	3331200	3114800	2250000	2816000	1996300
Zmdn005541	431.1	269.05	432.106	C21H20O10	[M-H]-	Emodin-6-O-glucoside	Quinones	Anthraquinone	-	2	558020	681260	761340	902780	1205000	1119300
Lmtn002324	431.15	269.1	432.163	C19H28O11	[M-H]-	Benzyl-(2''-O-glucosyl)glucoside	Phenolic acids	Phenolic acids	-	2	66385	50798	38380	76642	68590	47116
Lmyn003028	431.16	269.1	432.163	C19H28O11	[M-H]-	Benzyl-β-gentiobioside	Phenolic acids	Phenolic acids	56775-64-5	2	31556	75038	43283	64486	55266	48803
Lmsn002494	433.04	301	434.049	C19H14O12	[M-H]-	Ellagic acid-4-O-Xyloside	Tannins	Tannin	139163-18-1	3	404350	644580	561320	366280	325460	290800
Lmdp003509	435.09	303.06	434.085	C20H18O11	[M+H]+	Quercetin-3-O-xyloside (Reynoutrin)*	Flavonoids	Flavonols	549-32-6	2	2338700	2484000	2308300	1871000	1930800	1637000
mws4183	433.08	300.03	434.085	C20H18O11	[M-H]-	Quercetin-3-O-arabinoside (Guaijaverin)*	Flavonoids	Flavonols	22255-13-6	3	411890	414910	266300	354500	225440	336410
mws2186	435.09	303	434.085	C20H18O11	[M+H]+	Avicularin(Quercetin-3-O-α-L-arabinofuranoside)	Flavonoids	Flavonols	572-30-5	1	1711300	1673200	1806900	1555700	1339800	1105900
HJN087	433.12	271.06	434.121	C21H22O10	[M-H]-	Naringenin-4'-O-glucoside	Flavonoids	Flavanones	-	2	1194400	1058600	1729600	667330	644230	708570
Cmzn005251	433.11	271.06	434.121	C21H22O10	[M-H]-	6-O-Caffeoylarbutin	Phenolic acids	Phenolic acids	136172-60-6	1	5643000	4869500	6715600	5235200	5378000	6687200
Lmlp006175	435.13	273.09	434.121	C21H22O10	[M+H]+	Isosalipurposide (Phlorizin Chalcone)	Flavonoids	Chalcones	4547-85-7	2	861920	466570	667930	375420	231130	306930
mws1179	433.11	271	434.121	C21H22O10	[M-H]-	Naringenin-7-O-glucoside (Prunin)	Flavonoids	Flavanones	529-55-5	1	2362700	1692100	2658200	872020	719760	785060
mws2118	435.13	166.7	436.137	C21H24O10	[M-H]-	Phloretin-2'-O-glucoside (Phlorizin)	Flavonoids	Chalcones	60-81-1	2	1520500	1375400	1864500	579520	707780	799120
Lmfn004093	435.13	315.09	436.137	C21H24O10	[M-H]-	Phloretin-4'-O-glucoside (Trilobatin)	Flavonoids	Chalcones	4192-90-9	2	629680	493820	598680	287750	196960	270550
pmn001521	437.11	313.1	438.116	C20H22O11	[M-H]-	3-Hydroxy-5-Methylphenol-1-O-(6'-Galloyl)Glucoside	Phenolic acids	Phenolic acids	-	2	44646	50280	76054	94368	68406	50930
Lmyn004439	437.11	313.06	438.116	C20H22O11	[M-H]-	3-Hydroxyl-5-methylphenol-1-O-β-D-(6'-galloyl)glucoside	Phenolic acids	Phenolic acids	-	2	54744	56376	65221	80345	76345	78118
Lmcp010284	443.39	165.09	442.381	C30H50O2	[M+H]+	Tamarixol	Terpenoids	Triterpene	119708-41-7	3	191490	140690	24461	33072	39308	53342
pmn001338	445.08	283	446.085	C21H18O11	[M-H]-	Rhein-8-O-glucoside	Quinones	Anthraquinone	34298-86-7	2	1564900	1772500	1992600	5113900	3291000	3368100
Lmjp004533	447.13	285.08	446.121	C22H22O10	[M+H]+	Kisasagenol A Triacetate	Terpenoids	Terpene	-	1	4051600	3559800	3807900	4756600	6923300	5665100
pmp000573	447.13	285.08	446.121	C22H22O10	[M+H]+	Acacetin-7-O-galactoside*	Flavonoids	Flavones	-	1	4832400	4986700	4785200	5272100	6776900	6282600
pmp000575	447.13	285.18	446.121	C22H22O10	[M+H]+	Acacetin-7-O-glucoside (Tilianin)*	Flavonoids	Flavones	4291-60-5	1	4460700	4326900	4591200	4221800	6314300	5702000
Hmln003405	447.06	315.01	448.064	C20H16O12	[M-H]-	Ellagic acid-4-O-rhamnoside	Tannins	Tannin	-	3	9497.8	13443	3166	8892.2	11439	10136
Hmcp002316	449.11	317.06	448.1	C21H20O11	[M+H]+	Isorhamnetin-3-O-arabinoside	Flavonoids	Flavonols	-	3	108310	126070	98829	114130	82345	97488
MWSHY0136	449.11	287.06	448.101	C21H20O11	[M+H]+	Kaempferol-3-O-glucoside (Astragalin)	Flavonoids	Flavonols	480-10-4	2	22776000	31197000	31443000	18292000	25871000	16451000
mws0913	447.09	285	448.101	C21H20O11	[M-H]-	Kaempferol-3-O-galactoside (Trifolin)	Flavonoids	Flavonols	23627-87-4	3	3141500	4798400	3507800	3868600	5560500	8532600
MWSHY0104	449.11	287.06	448.101	C21H20O11	[M+H]+	Luteolin-7-O-glucoside (Cynaroside)	Flavonoids	Flavones	5373-11-5	1	29193000	26544000	25122000	27097000	25785000	23918000
MWSHY0132	449.11	303.05	448.101	C21H20O11	[M+H]+	Quercetin-3-O-rhamnoside(Quercitrin)	Flavonoids	Flavonols	522-12-3	1	15592000	17227000	17037000	16629000	18834000	14769000
Xmyp005654	449.11	287.06	448.101	C21H20O11	[M+H]+	Kaempferol-4'-O-glucoside	Flavonoids	Flavonols	-	1	24427000	29465000	29030000	17807000	25995000	15039000
Lmsp004915	449.11	287.06	448.101	C21H20O11	[M+H]+	Aureusidin-4-O-glucoside	Flavonoids	Aurones	-	2	22888000	25573000	30783000	17581000	23769000	12148000
mws0089	447.09	285.04	448.101	C21H20O11	[M-H]-	Kaempferol-7-O-glucoside	Flavonoids	Flavonols	16290-07-6	2	3157400	3162300	3878600	2605300	3019900	1784700
MWS20147	449.11	287.06	448.101	C21H20O11	[M+H]+	Luteolin-3'-O-glucoside	Flavonoids	Flavones	5154-41-6	1	710030	639360	665570	396710	488930	680620
Hmpp003270	449.11	287.05	448.101	C21H20O11	[M+H]+	Luteolin-4'-O-glucoside	Flavonoids	Flavones	6920-38-3	3	967290	994220	736690	782890	1388800	654970
MWSHY0165	449.14	287.1	448.137	C22H24O10	[M+H]+	Isosakuranetin-7-O-glucoside (Isosakuranin)	Flavonoids	Flavonols	491-69-0	2	456980	471120	431200	383920	539920	361090
pmn001640	449.07	316	450.08	C20H18O12	[M-H]-	Myricetin-3-O-arabinoside	Flavonoids	Flavonols	132679-85-7	3	5805.2	6423.2	4456.8	3220.5	2516.9	14850
Lmfn003630	449.07	316.02	450.08	C20H18O12	[M-H]-	Myricetin-3-O-xyloside	Flavonoids	Flavonols	-	3	13132	5697	11350	10231	7859	10668
mws1361	449.11	151	450.116	C21H22O11	[M-H]-	Taxifolin-3-O-rhamnoside (Astilbin)	Flavonoids	Flavanonols	29838-67-3	2	1000600	796240	1064500	546380	484090	630760
HJN086	449.11	287.06	450.116	C21H22O11	[M-H]-	Eriodictyol-3'-O-glucoside	Flavonoids	Flavanones	-	2	1798300	1990800	2279900	689720	781950	797960
Lmtn002796	449.1	287.05	450.116	C21H22O11	[M-H]-	Aromadendrin-7-O-glucoside	Flavonoids	Flavanonols	28189-90-4	1	3850900	3675500	4770700	3263100	3497900	3926000
Lmlp005236	451.12	289.08	450.116	C21H22O11	[M+H]+	Dihydrokaempferol-3-O-glucoside	Flavonoids	Flavanonols	1049-08-8	2	1319400	886720	969910	1000700	1309400	779110
mws0057	451.12	289	450.116	C21H22O11	[M+H]+	Eriodictyol-7-O-glucoside	Flavonoids	Flavanones	38965-51-4	2	110930	84962	126940	99744	68067	55949
Lmsn003297	449.11	287.06	450.116	C21H22O11	[M-H]-	3,4,2',4',6'-Pentahydroxychalcone-4'-O-glucoside	Flavonoids	Chalcones	-	2	583560	680790	804240	471600	525170	555950
pmn001415	451.1	341.06	452.111	C24H20O9	[M-H]-	Catechin-(7,8-bc)-4β-(3,4-dihydroxyphenyl)-dihydro-2-(3H)-one	Flavonoids	Flavanols	-	1	10003000	7911700	9541400	4992200	5447300	5369700
pmn001416	451.1	341.06	452.111	C24H20O9	[M-H]-	Catechin-(7,8-bc)-4α-(3,4-dihydroxyphenyl)-dihydro-2-(3H)-one	Flavonoids	Flavanols	-	1	11277000	8239700	11283000	5232800	5032000	5086300
Hmpn005101	451.12	289.07	452.131	C21H24O11	[M-H]-	Sieboldin	Flavonoids	Chalcones	18777-73-6	3	41901	43906	37702	34064	35310	34167
HJN041	451.12	289.07	452.131	C21H24O11	[M-H]-	Epicatechin glucoside	Flavonoids	Flavanols	-	2	2430400	1531700	3007500	935910	1182600	1373900
Zmdn002353	451.13	289.07	452.132	C21H24O11	[M-H]-	Epicatechin-6-C-β-D-glucopyranoside	Flavonoids	Flavanols	-	1	7090900	3996400	5287700	2179700	2405000	2676100
Lmsn004797	451.12	167.03	452.132	C21H24O11	[M-H]-	3-Hydroxyphloretin-4'-O-glucoside	Flavonoids	Chalcones	-	3	18422	28235	26296	36152	22078	19262
Zmdn002400	451.13	289.07	452.132	C21H24O11	[M-H]-	Epicatechin-3'-O-β-D-glucopyranoside	Flavonoids	Flavanols	-	1	6579900	3816600	5150800	2072500	2296400	2691400
Lmyn004187	453.01	301	454.017	C21H10O12	[M-H]-	Flavogallonic Acid Dilactone	Phenolic acids	Phenolic acids	103744-88-3	2	7668.9	14940	14142	5632.8	6313.8	7551.8
Lmyn012771	453.34	453.34	454.345	C30H46O3	[M-H]-	Moronic acid	Terpenoids	Triterpene	6713-27-5	3	1067	1646.4	2355.2	1359.5	1808.7	1655.5
MWSmce134	453.35	453.35	454.345	C30H46O3	[M-H]-	Betulonic acid	Terpenoids	Triterpene	4481-62-3	3	1656.8	2630.7	2281	1746.5	2701.5	2467.8
Lmqn012798	453.34	453.34	454.345	C30H46O3	[M-H]-	Urs-12(13)-en-3-one-28-oic acid	Terpenoids	Triterpene	-	3	1559.3	1948.1	2652.7	1308.6	2614	1174
Hmbn004734	455.32	455.32	456.325	C29H44O4	[M-H]-	30-Norhederagenin	Terpenoids	Triterpene	117654-06-5	3	14605	6532.5	9889.2	7064.8	5525.4	3644.6
HJN110	455.36	455.36	456.36	C30H48O3	[M-H]-	Betulinic acid	Terpenoids	Triterpene	472-15-1	2	58908	42504	68572	9776.3	7265.6	5046
pmn001700	455.35	455.35	456.36	C30H48O3	[M-H]-	24,30-Dihydroxy-12(13)-enolupinol	Terpenoids	Triterpene	-	1	54210	39306	66266	9158.2	6246.3	4078.6
mws4053	455.35	455.35	456.36	C30H48O3	[M-H]-	Ursolic acid	Terpenoids	Triterpene	77-52-1	2	14458	13007	10798	6811.8	9837	6728.6
pmb2654	460.1	117.9	461.153	C19H27NO12	[M-H]-	Anthranilate-1-O-Sophoroside	Phenolic acids	Phenolic acids	-	3	275980	262750	285250	265530	242030	328990
Lmzn001894	461.07	285.04	462.08	C21H18O12	[M-H]-	Kaempferol-3-O-glucuronide	Flavonoids	Flavonols	22688-78-4	1	126160	198060	200020	165650	186290	254080
MWSHY0121	463.09	287.06	462.08	C21H18O12	[M+H]+	Luteolin-7-O-glucuronide	Flavonoids	Flavones	29741-10-4	1	95460	106830	122260	129730	123670	172380
Lmsn005122	461.11	169.01	462.116	C22H22O11	[M-H]-	1-O-Galloyl-6-O-Cinnamoyl-β-D-glucose	Phenolic acids	Phenolic acids	115746-69-5	3	11233	7412	9898.5	29824	28208	26273
Lmsn005754	461.11	169.01	462.116	C22H22O11	[M-H]-	1-O-Galloyl-2-O-Cinnamoyl-β-D-glucose	Phenolic acids	Phenolic acids	56994-83-3	3	11596	15697	12935	31112	29220	34370
pmb2999	461.11	299.1	462.116	C22H22O11	[M-H]-	Chrysoeriol-5-O-glucoside	Flavonoids	Flavones	-	3	3009500	3230800	2817500	3202600	3592500	2425200
Hmmp004965	463.12	301.07	462.116	C22H22O11	[M+H]+	Diosmetin-7-O-glucoside*	Flavonoids	Flavanones	20126-59-4	1	364750	371790	348310	380550	410030	443250
pmp000579	463.12	301.07	462.116	C22H22O11	[M+H]+	Diosmetin-7-O-galactoside*	Flavonoids	Flavanones	-	1	2510600	2794000	2902000	2619500	3280200	3214900
Hmgp002189	463.13	301.07	462.118	C22H22O11	[M+H]+	Hispidulin-7-O-Glucoside*	Flavonoids	Flavones	17680-84-1	1	2583000	2840300	2834700	2479900	3242000	3268900
Lmdp003286	465.1	303.06	464.095	C21H20O12	[M+H]+	Isohyperoside	Flavonoids	Flavonols	35589-21-0	1	5530700	6497300	6163500	4956700	4785400	3717400
mws1329	463.09	300.7	464.095	C21H20O12	[M-H]-	Quercetin-7-O-glucoside	Flavonoids	Flavonols	491-50-9	1	23388000	29757000	31804000	23043000	25347000	19615000
pmp001309	465.1	303.1	464.095	C21H20O12	[M+H]+	6-Hydroxykaempferol-7-O-glucoside	Flavonoids	Flavonols	-	1	3294700	3441100	3259500	4026900	4143500	2738000
mws0856	463.09	301	464.095	C21H20O12	[M-H]-	Quercetin-4'-O-glucoside (Spiraeoside)	Flavonoids	Flavonols	20229-56-5	1	9629200	10273000	10426000	7989600	8393800	6646500
MWSHY0046	465.1	303.05	464.095	C21H20O12	[M+H]+	Quercetin-3-O-glucoside (Isoquercitrin)	Flavonoids	Flavonols	482-35-9	1	5161900	6427600	6331900	4919800	5358400	3504200
mws0056	463.09	316.03	464.095	C21H20O12	[M-H]-	Myricetin-3-O-rhamnoside (Myricitrin)	Flavonoids	Flavonols	17912-87-7	3	933490	736520	859070	903640	940960	1111900
MWSHY0113	465.1	303.06	464.095	C21H20O12	[M+H]+	Quercetin-3-O-galactoside (Hyperin)	Flavonoids	Flavonols	482-36-0	1	5047700	5664300	6195100	5319500	5202300	3566900
Lmzp002365	465.14	303.09	464.131	C22H24O11	[M+H]+	Hesperetin-7-O-glucoside	Flavonoids	Flavanones	31712-49-9	2	3242300	6042200	5762100	911810	1140000	1114300
pme1598	463.12	301	464.132	C22H24O11	[M-H]-	Hesperetin-5-O-glucoside	Flavonoids	Flavanones	69651-80-5	3	8474100	10501000	11250000	8571100	10129000	6685700
Xmsn002700	465.13	303.06	466.111	C21H22O12	[M-H]-	Taxifolin-3'-O-glucoside	Flavonoids	Flavanonols	31106-05-5	2	925070	1237200	1176100	855690	967440	895720
Lmyn012274	469.33	469.33	470.34	C30H46O4	[M-H]-	Semimoronic acid	Terpenoids	Triterpene	102053-38-3	2	2546.9	3977.6	2302.8	3189.5	3987.1	2416
pmp000441	471.35	453.34	470.34	C30H46O4	[M+H]+	11-Keto-ursolic acid	Terpenoids	Triterpene	105870-59-5	2	88715	113330	49752	33916	44961	46266
Lmzn006284	471.35	471.35	472.355	C30H48O4	[M-H]-	2α-Hydroxyursolic acid	Terpenoids	Triterpene	-	2	152940	78197	197340	128600	89248	105500
mws1610	471.35	471.35	472.355	C30H48O4	[M-H]-	Maslinic acid	Terpenoids	Triterpene	4373-41-5	1	1006200	871500	985930	288240	365810	263670
pmn001706	471.35	471.35	472.355	C30H48O4	[M-H]-	2-Hydroxyoleanolic acid	Terpenoids	Triterpene	26707-60-8	1	1090400	918120	1005100	286650	386570	292920
Smpn011792	471.34	471.34	472.355	C30H48O4	[M-H]-	2,3-dihydroxy-12-ursen-28-oic acid	Terpenoids	Triterpene	-	2	317820	370570	402010	300460	465510	374530
Lmzn106284	471.35	471.35	472.355	C30H48O4	[M-H]-	Alphitolic acid	Terpenoids	Triterpene	19533-92-7	2	1025100	897910	980070	285920	356820	281730
Lmzn006169	471.35	471.35	472.355	C30H48O4	[M-H]-	Pomolic acid	Terpenoids	Triterpene	13849-91-7	1	186690	81611	107020	14181	22728	25215
pmb1912	474.17	327	473.166	C20H23N7O7	[M+H]+	10-Formyltetrahydrofolic Acid	Alkaloids	Alkaloids	2800-34-2	1	580120	492010	707370	836930	946270	918990
pmp000581	475.12	271.06	474.116	C23H22O11	[M+H]+	Apigenin-7-O-(6''-acetyl)glucoside	Flavonoids	Flavones	72741-92-5	1	89760	117950	126260	104840	155770	72816
pmp000583	477.1	301.07	476.095	C22H20O12	[M+H]+	Diosmetin-7-O-glucuronide	Flavonoids	Flavanones	35110-20-4	1	529480	536970	414270	628910	583930	696530
pmp000172	477.14	315.08	476.132	C23H24O11	[M+H]+	5,2'-Dihydroxy-7,8-dimethoxyflavone glycosides	Flavonoids	Flavones	-	2	113220	82835	100250	141900	149110	141620
Hmcp002207	479.12	317.06	478.111	C22H22O12	[M+H]+	Isorhamnetin-7-O-glucoside (Brassicin)*	Flavonoids	Flavonols	6743-96-0	1	5466400	6760500	6838900	2895500	3266200	2752700
Lmjp002906	479.12	317.07	478.111	C22H22O12	[M+H]+	Rhamnetin-3-O-Glucoside	Flavonoids	Flavonols	27875-34-9	1	5099100	4373700	4335000	5098700	4652400	5763400
Lmsn004162	477.1	169.01	478.111	C22H22O12	[M-H]-	1-O-Galloyl-2-O-p-Coumaroyl-β-D-glucose	Phenolic acids	Phenolic acids	94356-18-0	3	20017	23464	32843	28916	10528	18832
Lmjp003044	479.12	317.06	478.111	C22H22O12	[M+H]+	Isorhamnetin-3-O-Glucoside*	Flavonoids	Flavonols	5041-82-7	1	5441200	6936200	7348000	2488400	3165400	3039000
mws1454	477.14	315	478.148	C23H26O11	[M-H]-	Persicoside	Flavonoids	Flavanones	28978-03-2	3	161560	227780	210810	162910	254440	236300
Lmpp003465	481.1	319.04	480.09	C21H20O13	[M+H]+	Myricetin-3-O-glucoside*	Flavonoids	Flavonols	19833-12-6	2	167730	226880	235970	87076	119760	95490
Lmdp002969	481.1	319.06	480.09	C21H20O13	[M+H]+	Myricetin-3-O-galactoside*	Flavonoids	Flavonols	15648-86-9	2	171390	252130	203060	133620	88324	85544
mws1557	479.16	121.03	480.163	C23H28O11	[M-H]-	Paeoniflorin	Terpenoids	Monoterpenoids	23180-57-6	2	122620	101300	111180	107580	161610	144220
HJN104	481.14	319.08	482.105	C21H22O13	[M-H]-	Dihydromyricetin-3-O-glucoside	Flavonoids	Flavanonols	-	2	67972	81571	92894	152620	188670	194930
pmb3072	481.14	319.3	482.142	C22H26O12	[M-H]-	3-O-p-Coumaroylshikimic acid-O-glucoside	Phenolic acids	Phenolic acids	-	1	1125800	1563000	1242500	2992800	3233900	4052000
Zmdn006214	487.12	283.06	488.132	C24H24O11	[M-H]-	Physcion-8-O-(6-acetyl)-glucoside	Quinones	Anthraquinone	-	2	2792500	3381400	2974200	1744200	2294300	1979600
pmn001527	487.18	124	488.189	C22H32O12	[M-H]-	Di-O-galloyl Methyl gallate	Flavonoids	Flavanols	-	3	14521	8013.6	7147	10528	11169	26716
Smpn009230	487.34	487.34	488.35	C30H48O5	[M-H]-	2α,3α,23-trihydroxyolean-12-en-28-oic acid	Terpenoids	Triterpene	-	2	309990	223240	206200	45801	28155	37229
Hmhn007817	487.34	469.33	488.35	C30H48O5	[M-H]-	2α,3α-Dihydroxyursolic acid	Terpenoids	Triterpene	-	2	7807	8253.3	5503.6	2704.5	4383.4	4393.6
Zmpn006881	487.34	469.32	488.35	C30H48O5	[M-H]-	Tormentic acid	Terpenoids	Triterpene	13850-16-3	1	2428.2	309.71	1569.4	1796.3	635.89	468.37
pmn001426	487.34	469.23	488.35	C30H48O5	[M-H]-	Euscaphic acid	Terpenoids	Triterpene	53155-25-2	2	5444.9	6775.9	5058.3	1237.8	3761.3	3747.2
Lmmn003398	489.11	285.04	490.111	C23H22O12	[M-H]-	Kaempferol-3-O-(6''-acetyl)glucoside	Flavonoids	Flavonols	-	1	8876700	5659500	3872600	1620800	4757100	1950300
Lmmp003903	491.12	287.05	490.111	C23H22O12	[M+H]+	Kaempferol-3-O-(2''-acetyl)glucoside	Flavonoids	Flavonols	-	3	209510	239550	277810	228240	326750	64157
pmb3042	491.12	329.1	492.127	C23H24O12	[M-H]-	Tricin-5-O-Glucoside	Flavonoids	Flavones	32769-00-9	3	47950	45444	66567	93574	101450	78907
pmb0736	493.13	331.08	492.127	C23H24O12	[M+H]+	Tricin-7-O-Glucoside	Flavonoids	Flavones	32769-01-0	2	114780	100630	97465	91844	83022	63876
Hmlp002821	495.08	319.04	494.07	C21H18O14	[M+H]+	Myricetin-3-O-glucuronide	Flavonoids	Flavonols	77363-65-6	3	11154	7295.8	7808.2	18251	27409	14398
Lmdn004314	493.17	163.04	494.179	C24H30O11	[M-H]-	6-O-p-Coumaroylajugol	Terpenoids	Monoterpenoids	-	2	24775	1887.3	14832	16892	13722	18685
Lmgp003989	499.13	163.04	498.116	C25H22O11	[M+H]+	Dicaffeoylshikimic acid	Phenolic acids	Phenolic acids	-	3	594900	496430	397340	659340	649000	715560
pmn001642	503.08	459.1	504.09	C23H20O13	[M-H]-	Kaempferol-3-O-(2''-O-acetyl)glucuronide	Flavonoids	Flavonols	-	2	6867800	7199200	6934300	13118000	13718000	11851000
HJAP135	505.12	257.08	504.126	C24H24O12	[M+H]+	Pinocembrin-7-O-(6''-O-malonyl)glucoside	Flavonoids	Flavanones	-	1	2626200	3635500	2965100	1795000	1966700	2358000
Lmsn004970	503.12	179.04	504.127	C24H24O12	[M-H]-	3,6-Di-O-caffeoyl glucose	Phenolic acids	Phenolic acids	-	1	5349500	5045900	5493300	8258000	9009400	7734000
Lmsn004322	503.12	179.03	504.127	C24H24O12	[M-H]-	1,6-Di-O-caffeoyl-β-D-glucose	Phenolic acids	Phenolic acids	-	2	4361900	5358700	5114300	4309600	7471800	8041900
pmb3000	503.12	341.1	504.127	C24H24O12	[M-H]-	Chrysoeriol-7-O-(6''-acetyl)glucoside	Flavonoids	Flavones	-	2	806740	832340	1198300	1006900	793470	738640
Lmsn002288	503.14	341.09	504.148	C21H28O14	[M-H]-	1-O-Caffeoyl-(6-O-glucosyl)-β-D-glucose	Phenolic acids	Phenolic acids	-	1	93293	60850	66921	48783	71565	67588
Lmsn009824	503.34	441.34	504.345	C30H48O6	[M-H]-	2α,3β,19α,23-Tetrahydroxyolean-12-en-28-oic acid	Terpenoids	Triterpene	55306-03-1	2	2071	2000	1833.1	926.67	2295.5	2172.9
Smpn009074	503.34	503.34	504.345	C30H48O6	[M-H]-	2α,3α,19α,23-tetrahydroxy-12-ursen-28-oic acid	Terpenoids	Triterpene	-	2	27251	112360	184900	4682.5	82825	20595
pmp001141	506.2	145	505.195	C25H31NO10	[M+H]+	Cimicifugamide	Alkaloids	Phenolamine	-	2	263960	209980	181330	271390	198510	208800
pmb3045	505.1	329.1	506.106	C23H22O13	[M-H]-	Tricin-7-O-Glucuronide	Flavonoids	Flavones	-	1	6101.2	12146	8461.2	2430.2	5420	10807
Zmsp004363	507.12	303.05	506.106	C23H22O13	[M+H]+	Quercetin-3-O-(6''-acetyl)glucoside	Flavonoids	Flavonols	-	3	37282	20728	28310	28713	31215	22594
Hmln002199	505.1	300.03	506.107	C23H22O13	[M-H]-	Quercetin-3-O-(6''-acetyl)galactoside	Flavonoids	Flavonols	-	1	11666000	8078900	11006000	6870900	6623500	4214300
Hmcp001636	509.13	347.07	508.121	C23H24O13	[M+H]+	Limocitrin-7-O-glucoside	Flavonoids	Flavonols	-	2	114900	114580	128100	200070	159950	170570
pmb0565	509.13	347.08	508.122	C23H24O13	[M+H]+	Syringetin-3-O-glucoside	Flavonoids	Flavonols	40039-49-4	3	120010	99831	139970	186010	160270	144060
Li512115	515.12	353.09	516.127	C25H24O12	[M-H]-	Isochlorogenic acid B	Phenolic acids	Phenolic acids	14534-61-3	1	2365900	2309500	2050400	2956800	4055100	3078400
MWSmce328	517.13	163.04	516.127	C25H24O12	[M+H]+	Isochlorogenic acid C	Phenolic acids	Phenolic acids	57378-72-0	2	1512100	1270700	1229600	2162100	2052200	1908400
MWSmce346	517.13	163.04	516.127	C25H24O12	[M+H]+	1,3-Dicaffeoylquinic acid	Phenolic acids	Phenolic acids	19870-46-3	2	673720	678710	523270	817570	1061300	1135100
pmn001382	515.12	353.09	516.127	C25H24O12	[M-H]-	Isochlorogenic acid A	Phenolic acids	Phenolic acids	2450-53-5	2	3974800	3970800	2877400	4696500	7241400	6618300
Wmzn002116	515.12	353.09	516.127	C25H24O12	[M-H]-	3,5-Dicaffeoylquinic acid	Phenolic acids	Phenolic acids	-	2	75396	86708	69516	68244	84690	69822
Lmsn008888	517.32	407.3	518.324	C30H46O7	[M-H]-	2α,3β,19α-Trihydroxyolean-12-en-23,28-dioic acid	Terpenoids	Triterpene	-	3	808.96	561.19	1465.8	1462.3	2899.3	2044.9
pmn001644	519.08	300	520.085	C23H20O14	[M-H]-	Quercetin-3-O-(2''-acetyl)glucuronide	Flavonoids	Flavonols	-	2	1163800	956380	1129200	882250	1200200	490750
Li512111	519.11	315.05	520.122	C24H24O13	[M-H]-	Isorhamnetin-3-O-(6''-acetylglucoside)	Flavonoids	Flavonols	-	2	2830200	3353400	2938800	3422200	2881700	1078900
pmn001378	519.19	357.14	520.194	C26H32O11	[M-H]-	Pinoresinol-4-O-glucoside	Lignans and Coumarins	Lignans	41607-20-9	2	540910	484020	450120	360200	440880	422090
Lmsp003655	521.2	131.05	520.194	C26H32O11	[M+H]+	Dehydrodiconiferyl alcohol-gamma'-O-glucoside	Phenolic acids	Phenolic acids	-	1	744780	900250	924420	814340	874350	841930
Lmsn008066	519.33	457.33	520.34	C30H48O7	[M-H]-	1β,2α,3α,19α,23-Pentahydroxyurs-12-en-28-oic acid	Terpenoids	Triterpene	-	3	2527.5	3007.7	8460.6	7314.3	21801	18762
pmn001710	521.13	359.08	522.137	C24H26O13	[M-H]-	Rosmarinic acid-3'-O-glucoside	Phenolic acids	Phenolic acids	910028-78-3	3	1725400	2237300	1714900	1618400	2004600	2004700
Lmmn002274	521.2	359.15	522.21	C26H34O11	[M-H]-	Isolariciresinol-9'-O-glucoside	Lignans and Coumarins	Lignans	63358-12-3	2	373850	394340	411750	252040	225990	269740
Lmyn003971	521.2	359.15	522.21	C26H34O11	[M-H]-	Dihydrodehydrodiconiferyl alcohol-4-O-β-D-glucopyranoside	Lignans and Coumarins	Lignans	-	2	413360	399640	428570	246740	292480	292960
HJN083	521.2	359.15	522.211	C26H34O11	[M-H]-	Lariciresinol-4'-O-glucoside	Lignans and Coumarins	Lignans	143663-00-7	2	1245500	1929100	1662500	798940	1043700	852540
Lmtn003096	523.21	361.14	524.226	C26H36O11	[M-H]-	Secoisolariciresinol 4-O-glucoside	Lignans and Coumarins	Lignans	-	3	839490	1050600	1287800	634490	827630	745380
Lmyn006304	527.16	121.03	528.163	C27H28O11	[M-H]-	Tremulacin	Phenolic acids	Phenolic acids	29836-40-6	1	487590	803180	959960	1860400	1537700	1661100
MWStz043	531.15	163.04	530.142	C26H26O12	[M+H]+	3,4-Di-O-caffeoylquinic acid methyl ester	Phenolic acids	Phenolic acids	114637-83-1	2	67011	40635	25798	58260	81656	70600
Lmjp003731	531.15	177.06	530.142	C26H26O12	[M+H]+	3,4-O-Dicaffeoylquinic Acid Methyl Ester	Phenolic acids	Phenolic acids	-	3	58258	37442	32610	53615	48458	67553
Zmcn005156	529.13	353.08	530.142	C26H26O12	[M-H]-	4,5-O-Dicaffeoylquinic Acid Methyl Ester	Phenolic acids	Phenolic acids	-	3	16858	20533	9438.8	22681	18938	20840
Lmmp003817	535.11	287.05	534.101	C24H22O14	[M+H]+	Kaempferol-3-O-(6''-malonyl)glucoside	Flavonoids	Flavonols	-	1	1033500	1286400	1116000	728930	801480	354980
pmn001375	535.18	373.13	536.189	C26H32O12	[M-H]-	1-Hydroxypinoresinol-1-O-Glucoside	Lignans and Coumarins	Lignans	81495-71-8	2	48346	13971	40306	66974	39809	52008
Hmln002100	535.18	373.13	536.189	C26H32O12	[M-H]-	Nortrachelogenin-4-O-glucoside	Lignans and Coumarins	Lignans	33464-78-7	2	321540	428880	457040	240630	293400	273280
Zmcn003729	535.18	373.13	536.189	C26H32O12	[M-H]-	1-Hydroxypinoresinol-4'-O-Glucoside	Lignans and Coumarins	Lignans	-	3	153320	178850	194560	87021	81682	84931
Zmhp006502	549.12	301.07	548.117	C25H24O14	[M+H]+	Kaempferide-3-O-(6''-malonyl)glucoside	Flavonoids	Flavonols	-	2	923580	1062600	917620	674250	1109500	905460
Hmln002189	549.09	505.11	550.096	C24H22O15	[M-H]-	Quercetin-3-O-(6''-malonyl)galactoside	Flavonoids	Flavonols	-	1	22357000	24947000	25215000	19500000	21785000	10277000
Hmln002321	549.09	300	550.096	C24H22O15	[M-H]-	Quercetin-3-O-(6''-malonyl)glucoside	Flavonoids	Flavonols	-	3	276030	306190	328920	214580	240100	102050
pmp000589	551.1	303.05	550.096	C24H22O15	[M+H]+	Quercetin-7-O-(6''-malonyl)glucoside	Flavonoids	Flavonols	-	1	1423600	1994400	2081100	1245000	1610200	813200
Hmln002355	549.2	387.15	550.204	C27H34O12	[M-H]-	5'-Methoxymatairesinoside	Lignans and Coumarins	Lignans	1691201-82-7	2	39838	43338	58731	254750	257580	255700
Lmmn002260	551.21	389.17	552.221	C27H36O12	[M-H]-	5'-Methoxyisolariciresinol-9'-O-glucoside	Lignans and Coumarins	Lignans	-	2	62950	55646	42100	33675	29806	27386
pmn001395	557.13	405.1	558.137	C27H26O13	[M-H]-	2,3,5,4'-Tetrahydroxystilbene-2-O-(2'-gallic acyl)-D-glucoside	Others	Stilbene	-	2	59782	51000	91154	35515	25118	37844
pmn001397	557.13	405.1	558.137	C27H26O13	[M-H]-	2,3,5,4'-Tetrahydroxystilbene-2-O-(6'-gallic acyl)-D-glucoside	Others	Stilbene	-	3	14931	11918	16035	9504.5	20324	14777
pmn001396	557.13	405.1	558.137	C27H26O13	[M-H]-	2,3,5,4'-Tetrahydroxystilbene-2-O-(3'-gallic acyl)-D-glucoside	Others	Stilbene	-	3	19294	14701	9098	10498	8086.1	8141.5
pmb3114	561.14	289.2	562.148	C30H26O11	[M-H]-	Epicatechin-epiafzelechin	Flavonoids	Flavanols	-	2	44064	30062	92663	9668.2	10214	2141
HJAP064	565.12	317.08	564.088	C25H24O15	[M+H]+	Isorhamnetin-3-O-(6''-malonylglucoside)	Flavonoids	Flavonols	-	1	4995400	4915800	4909800	4838600	4490100	2335600
Zmhp005139	565.12	317.07	564.112	C25H24O15	[M+H]+	Tamarixetin-3-O-(6''-malonyl)glucoside	Flavonoids	Flavonols	-	1	5285100	5524900	4434000	4747400	4055700	2761700
Hmcp001858	565.15	287.05	564.147	C26H28O14	[M+H]+	Kaempferol-3-O-arabinoside-7-O-rhamnoside	Flavonoids	Flavonols	-	3	17702	20926	25149	18608	25633	24861
Lmnp102580	565.16	433.11	564.148	C26H28O14	[M+H]+	Apigenin-6-C-(2''-xylosyl)glucoside	Flavonoids	Flavonoid carbonoside	-	3	9169.5	5362.5	7171	12653	4747	6552.2
pme0432	575.12	285.01	576.127	C30H24O12	[M-H]-	Procyanidin A2	Tannins	Proanthocyanidins	41743-41-3	3	65110	49289	68918	15095	18453	13596
pme0430	575.12	285	576.127	C30H24O12	[M-H]-	Procyanidin A1	Tannins	Proanthocyanidins	103883-03-0	3	13473	10226	21192	6420.5	3926.2	5151
pmn001667	577.14	407.1	578.142	C30H26O12	[M-H]-	Procyanidin B4	Tannins	Proanthocyanidins	29106-51-2	2	269190	307090	280670	130950	83772	88164
pme0436	577.14	407.1	578.142	C30H26O12	[M-H]-	Procyanidin B3	Tannins	Proanthocyanidins	23567-23-9	1	13838000	12506000	16666000	5789700	7443100	6730000
pme0434	577.14	407.1	578.142	C30H26O12	[M-H]-	Procyanidin B2	Tannins	Proanthocyanidins	29106-49-8	1	2512500	2113200	2089700	806620	898800	856390
Lmqp007185	579.15	147.05	578.142	C30H26O12	[M+H]+	Kaempferol-3-O-(4''-O-p-Coumaroyl)rhamnoside	Flavonoids	Flavonols	-	3	2987.3	4968.4	13567	12008	8582.8	10617
mws0836	577.14	425.1	578.142	C30H26O12	[M-H]-	Procyanidin B1	Tannins	Proanthocyanidins	20315-25-7	1	13366000	10007000	13045000	4831100	5434000	4429100
Lmpp003930	579.15	271.06	578.142	C30H26O12	[M+H]+	Apigenin-7-O-(6''-p-Coumaryl)glucoside	Flavonoids	Flavones	-	1	10956000	13191000	10528000	14282000	18779000	17544000
mws0047	579.17	271.07	578.164	C27H30O14	[M+H]+	Apigenin-7-O-neohesperidoside (Rhoifolin)	Flavonoids	Flavones	17306-46-6	1	9226100	13671000	10792000	13766000	19055000	19462000
pme0368	579.17	271.01	578.164	C27H30O14	[M+H]+	Apigenin-7-O-rutinoside (Isorhoifolin)	Flavonoids	Flavones	552-57-8	1	8863200	11681000	11213000	12416000	12866000	16539000
Lmcn003163	579.08	289.07	580.085	C28H20O14	[M-H]-	Epitheaflavic acid-3-O-Gallate	Flavonoids	Flavanols	34218-97-8	2	6813400	4746900	5859400	1227300	1478400	1584700
mws1066	579.17	271	580.179	C27H32O14	[M-H]-	Naringenin-7-O-Rutinoside(Narirutin)	Flavonoids	Flavanones	14259-46-2	2	15352	30558	16225	26280	17324	38785
Lmqn001932	579.21	417.16	580.216	C28H36O13	[M-H]-	Syringaresinol-4'-O-glucoside	Lignans and Coumarins	Lignans	7374-79-0	2	59369	80850	68203	61057	62140	60724
Zmhn001446	579.21	417.16	580.216	C28H36O13	[M-H]-	Syringaresinol-4'-O-glucopyranosid	Lignans and Coumarins	Lignans	-	2	1056900	1390400	1795500	330860	466570	443790
Zmjp003291	595.17	433.12	594.158	C27H30O15	[M+H]+	Vitexin-2''-O-galactoside	Flavonoids	Flavonoid carbonoside	-	2	222010	238520	180370	176710	252540	241950
Lmnp102682	595.17	463.13	594.158	C27H30O15	[M+H]+	Hispidulin-8-C-(2''-O-xylosyl)glucoside	Flavonoids	Flavonoid carbonoside	-	3	73471	59488	58649	42292	52588	58596
MWSHY0061	595.16	287.06	594.158	C27H30O15	[M+H]+	Kaempferol-3-O-neohesperidoside	Flavonoids	Flavonols	32602-81-6	1	3596300	2952800	3483000	3283200	3337800	2230700
MWSslk146	595.17	433.12	594.158	C27H30O15	[M+H]+	4'-O-Glucosylvitexin	Flavonoids	Flavonoid carbonoside	38950-94-6	2	694080	776590	533350	789700	1214100	1074400
MWSHY0050	595.17	287.05	594.158	C27H30O15	[M+H]+	Kaempferol-3-O-rutinoside(Nicotiflorin)	Flavonoids	Flavonols	17650-84-9	3	4137100	3342600	2485800	3138100	3154200	2213600
MWSHY0080	595.17	287.06	594.158	C27H30O15	[M+H]+	Luteolin-7-O-neohesperidoside (Lonicerin)	Flavonoids	Flavones	25694-72-8	1	4740900	3457500	2671800	3079200	2957900	1818700
pmp000593	595.17	449.1	594.158	C27H30O15	[M+H]+	Luteolin-7-O-rutinoside	Flavonoids	Flavones	3563-98-2	1	20893000	17699000	16167000	17059000	16889000	13448000
Lmjp002596	597.14	303.05	596.138	C26H28O16	[M+H]+	Quercetin-3-O-sambubioside	Flavonoids	Flavonols	83048-35-5	1	3173300	3872200	3031400	4255400	4262500	3100600
Lmln001951	595.13	300.03	596.138	C26H28O16	[M-H]-	Quercetin-3-O-(6''-O-arabinosyl)glucoside	Flavonoids	Flavonols	-	3	401470	467170	457000	667250	809550	462430
mws1519	595.17	287.06	596.174	C27H32O15	[M-H]-	Eriodictyol-7-O-Rutinoside (Eriocitrin)	Flavonoids	Flavanones	13463-28-0	3	12176	14898	16059	20516	12305	19844
Lmyp003599	601.12	287.06	600.112	C28H24O15	[M+H]+	Kaempferol-3-O-(6''-galloyl)glucoside	Flavonoids	Flavonols	56317-05-6	3	26186	12344	15798	10966	5812.8	175070
Lmyp003348	601.12	287.06	600.112	C28H24O15	[M+H]+	Kaempferol-3-O-(6''-galloyl)galactoside	Flavonoids	Flavonols	-	3	33059	10992	14392	18492	6186.2	164530
Lmyp003500	601.12	287.06	600.112	C28H24O15	[M+H]+	Kaempferol-3-O-(2''-galloyl)galactoside	Flavonoids	Flavonols	-	3	37219	12381	7493.3	11653	8240.2	169540
MWSslk165	609.18	301.08	608.174	C28H32O15	[M+H]+	Diosmetin-7-O-Neohesperidoside (Neodiosmin)	Flavonoids	Flavanones	38665-01-9	2	8940.1	16704	16883	13689	22168	19363
MWSHY0190	609.18	301.08	608.174	C28H32O15	[M+H]+	Diosmetin-7-O-rutinoside (Diosmin)	Flavonoids	Flavanones	520-27-4	2	11658	16516	12834	12484	22358	9109
Lmyp004052	611.14	147.04	610.132	C30H26O14	[M+H]+	Quercetin-3-O-(6''-p-Coumaroyl)galactoside	Flavonoids	Flavonols	-	3	41183	31719	35968	36169	28432	23329
Lmmp000897	611.14	287.05	610.132	C30H26O14	[M+H]+	Gallocatechin-(4α→8)-gallocatechin	Flavonoids	Flavanols	-	3	388750	480000	401090	431300	413660	502820
Lmjp002461	611.16	303.05	610.153	C27H30O16	[M+H]+	Quercetin-3-O-neohesperidoside	Flavonoids	Flavonols	117611-67-3	1	16192000	13610000	15358000	15804000	16040000	14725000
MWSHY0067	611.16	303.05	610.153	C27H30O16	[M+H]+	Quercetin-3-O-rutinoside (Rutin)	Flavonoids	Flavonols	153-18-4	1	15902000	16330000	16075000	15824000	15520000	15526000
Zmxp003107	611.16	287.06	610.153	C27H30O16	[M+H]+	Luteolin-7,3'-di-O-glucoside	Flavonoids	Flavones	52187-80-1	3	600910	298000	613330	372170	557190	269410
pmb0665	611.16	465.1	610.153	C27H30O16	[M+H]+	Orientin-7-O-glucoside	Flavonoids	Flavonoid carbonoside	-	2	8928700	9328800	8822800	10317000	9044200	8021500
Lmbp002592	611.16	287.05	610.153	C27H30O16	[M+H]+	Kaempferol-3,7-di-O-glucoside	Flavonoids	Flavonols	-	3	355890	496860	475280	580970	584670	579110
Lmsp004798	613.12	147.04	612.112	C29H24O15	[M+H]+	3-O-Cinnamoyl-4,6-(S)-HHDP-β-D-glucose	Phenolic acids	Phenolic acids	-	3	68642	44619	30758	59232	69740	70235
Lmsp004521	613.12	147.04	612.112	C29H24O15	[M+H]+	1-O-Cinnamoyl-4,6-(S)-HHDP-β-D-glucose	Phenolic acids	Phenolic acids	-	3	41303	51398	47976	74916	58469	61246
Lmyp003349	617.11	153.02	616.106	C28H24O16	[M+H]+	Quercetin-3-O-(6''-galloyl)glucoside	Flavonoids	Flavonols	56316-75-7	3	34978	36746	44996	31282	38472	33608
HJN051	623.16	315.05	624.168	C28H32O16	[M-H]-	Tamarixetin-3-O-rutinoside	Flavonoids	Flavonols	-	1	5437000	6302700	5821900	7895700	6243000	5651300
Zmhn002574	623.16	315.05	624.169	C28H32O16	[M-H]-	Rhamnazin 3-Glucosyl-Arabinofuranoside	Flavonoids	Flavonols	-	3	16896	18794	18579	24153	32603	22318
Lmsp004721	625.18	317.07	624.169	C28H32O16	[M+H]+	Tamarixetin-3-O-glucoside-7-O-rhamnoside	Flavonoids	Flavonols	-	1	24603000	25914000	23637000	31250000	27362000	24342000
Lmnp002584	625.18	463.13	624.169	C28H32O16	[M+H]+	Hispidulin-8-C-(2''-O-glucosyl)glucoside	Flavonoids	Flavonoid carbonoside	-	3	77016	29100	29947	42729	33057	152400
MWSHY0064	625.17	317.07	624.169	C28H32O16	[M+H]+	Isorhamnetin-3-O-neohespeidoside	Flavonoids	Flavonols	55033-90-4	1	25553000	23306000	20455000	31811000	25250000	23108000
HJAP026	625.18	463.13	624.17	C28H32O16	[M+H]+	Chrysoeriol-6-C-glucoside-4'-O-glucoside	Flavonoids	Flavonoid carbonoside	-	3	46670	30748	33404	45278	51018	141890
Hmgp001944	625.21	163.03	624.205	C29H36O15	[M+H]+	Isoacteoside	Phenolic acids	Phenolic acids	61303-13-7	3	31052	14012	22014	36520	40815	45924
pmn001528	625.05	169	626.054	C28H18O17	[M-H]-	Tetragallic Acid(3''-O-galloyl-4''-O-galloyl-4-O-galloyl-galloyl acid)	Phenolic acids	Phenolic acids	-	3	4080.8	4835.2	4069.3	9610	5458.6	10132
pmp000596	627.16	465.1	626.148	C27H30O17	[M+H]+	Quercetin-3-O-(2''-O-galactosyl)glucoside	Flavonoids	Flavonols	56782-99-1	1	61436	48502	86985	80806	100720	60078
Lmsp003729	627.16	319.05	626.148	C27H30O17	[M+H]+	Myricetin-3-O-rutinoside	Flavonoids	Flavonols	-	1	503210	633420	253080	192520	187690	86911
Zmcp002666	627.14	303.05	626.148	C27H30O17	[M+H]+	Quercetin-3,7-Di-O-glucoside	Flavonoids	Flavonols	-	1	63117	14003	28258	18858	24584	98665
MWSHY0162	627.16	303.06	626.148	C27H30O17	[M+H]+	Quercetin-3-O-sophoroside (Baimaside)	Flavonoids	Flavonols	18609-17-1	2	639130	645620	687810	960090	750720	618110
pmn001529	629.08	169	630.086	C28H22O17	[M-H]-	3,4,5-Tri-O-Galloylshikimic acid	Phenolic acids	Phenolic acids	-	3	141200	121060	213710	298040	227810	283440
Lmsn001477	633.07	301	634.081	C27H22O18	[M-H]-	1-O-Galloyl-4,6-(S)-HHDP-β-D-glucose	Phenolic acids	Phenolic acids	-	3	6230	4538.8	3772.4	4233	4947.9	4078.4
Hmgp003086	639.19	331.08	638.184	C29H34O16	[M+H]+	Tricin-7-O-rutinoside	Flavonoids	Flavones	-	3	29116	13040	10610	16214	19527	12390
pmb3014	641.15	285.3	642.158	C31H30O15	[M-H]-	Luteolin-7-O-(6''-eudesmyl)glucoside	Flavonoids	Flavones	-	2	9923.5	11326	9284	19846	22817	13499
Lmnp002616	655.19	493.14	654.18	C29H34O17	[M+H]+	Cirsiliol-8-C-(2''-glucosyl)glucoside	Flavonoids	Flavonoid carbonoside	-	2	237040	293880	309590	350750	414350	345790
mws1153	665.21	161.02	666.216	C31H38O16	[M-H]-	2'-Acetylacteoside	Phenolic acids	Phenolic acids	94492-24-7	1	248170	195810	280610	202700	165190	190910
Lmsn006046	665.39	503.34	666.398	C36H58O11	[M-H]-	2α,3β,19α,23-Tetrahydroxyurs-12-en-28-oic acid-28-O-glucoside	Terpenoids	Triterpene Saponin	-	2	108880	78719	102320	96450	83419	84777
pmb0725	669.18	331.08	668.174	C33H32O15	[M+H]+	Tricin-7-O-(2''-feruloyl)glucoside	Flavonoids	Flavones	-	3	17959	14002	15194	19823	17678	24571
HJN102	677.17	515.14	678.158	C34H30O15	[M-H]-	3,4,5-Tricaffeoylquinic acid	Phenolic acids	Phenolic acids	86632-03-3	1	232840	192800	175180	222630	241670	246210
pmn001370	681.24	519.19	682.247	C32H42O16	[M-H]-	Pinoresinol-4,4'-O-di-O-glucoside	Lignans and Coumarins	Lignans	63902-38-5	2	1303300	1406700	1030200	1926500	2198400	1943700
Lmsn006839	681.39	519.33	682.393	C36H58O12	[M-H]-	2α,3β,19α,23,24-Pentahydroxyolean-12-en-28-oic acid-28-O-glucoside	Terpenoids	Triterpene Saponin	-	3	21823	22829	19246	25712	25157	30897
Lmgn002253	695.2	353.09	696.19	C31H36O18	[M-H]-	Syringoylcaffeoylquinic acid-D-glucose	Phenolic acids	Phenolic acids	-	1	9024300	6715700	7373800	9290900	10253000	10116000
Hmcp001658	727.17	479.11	726.164	C31H34O20	[M+H]+	Isorhamnetin-3-O-(6''-malonylglucoside)-7-O-glucoside	Flavonoids	Flavonols	-	3	164210	106110	90763	143570	119160	95560
Xmyp004678	727.21	287.05	726.201	C32H38O19	[M+H]+	Kaempferol-3-O-(2-O-Xylosyl-6-O-Rhamnosyl)Glucoside	Flavonoids	Flavonols	-	1	255080	413860	321870	558520	609560	406930
Zmhp003322	741.2	433.11	740.195	C36H36O17	[M+H]+	Isovitexin-2''-O-(6'''-p-coumaroyl)glucoside	Flavonoids	Flavonoid carbonoside	-	3	15000	25256	12398	8574.8	15444	10467
Hmcp001618	743.2	449.1	742.195	C32H38O20	[M+H]+	Quercetin-3-O-(2''-O-Xylosyl)rutinoside	Flavonoids	Flavonols	129235-39-8	2	49985	51282	32913	78237	111890	85029
HJAP061	743.2	303.05	742.195	C32H38O20	[M+H]+	Quercetin-3-O-(2''-O-arabinosyl)rutinoside	Flavonoids	Flavonols	-	1	4607300	4596500	3498900	8619700	8596100	6896800
MWSslk184	753.23	205.05	754.232	C34H42O19	[M-H]-	3,6'-Disinapoylsucrose	Phenolic acids	Phenolic acids	139891-98-8	3	11406	8247.5	10973	2549	6985.5	5086
Xmyp004945	757.22	287.06	756.211	C33H40O20	[M+H]+	Kaempferol-3-O-(6''-Rhamnosyl-2''-Glucosyl)Glucoside (Camelliaside A)	Flavonoids	Flavonols	135095-52-2	2	221800	185980	244400	231540	286740	273500
pmb0639	757.22	595.2	756.211	C33H40O20	[M+H]+	Apigenin-8-C-glucoside-7-O-Sophoroside	Flavonoids	Flavonoid carbonoside	-	2	10175	12424	9225	9155.9	8712.4	7424.1
Lnrp102163	757.21	303.05	756.211	C33H40O20	[M+H]+	Quercetin-3-O-rutinoside-7-O-rhamnoside	Flavonoids	Flavonols	-	2	2386500	1891200	2290900	3384500	2345400	2602400
pmp001105	757.22	287.06	756.211	C33H40O20	[M+H]+	Kaempferol-3-O-neohesperidoside-7-O-glucoside	Flavonoids	Flavonols	-	2	90039	84059	64409	103740	98654	67238
HJAP127	757.22	303.05	756.212	C33H40O20	[M+H]+	Quercetin-3-O-(2''-O-Rhamnosyl)rutinoside	Flavonoids	Flavonols	55696-57-6	1	2675400	2339100	2335300	2533600	2818300	2152500
Lmmp002334	773.21	303.05	772.206	C33H40O21	[M+H]+	Quercetin-3-O-rutinoside-7-O-glucoside	Flavonoids	Flavonols	-	1	872900	847160	819870	1226200	1028700	1069300
Lmmp002755	773.21	303.05	772.206	C33H40O21	[M+H]+	Quercetin-7-O-rutinoside-4'-O-glucoside	Flavonoids	Flavonols	-	2	731640	709160	755200	1159600	1016700	867920
Lmsn003364	785.08	301	786.092	C34H26O22	[M-H]-	1,3-Di-O-galloyl-4,6-(S)-HHDP-β-D-glucose	Phenolic acids	Phenolic acids	87687-52-3	3	97606	79975	100130	101320	119860	117380
Zmjp012507	787.5	625.45	786.477	C41H70O14	[M+H]+	3,12,23,25-tetrahydroxy-20S,24S-epoxydammarane-3-O-xylopyranosyl-glucopyranoside	Terpenoids	Triterpene Saponin	-	1	66602	116650	319980	212340	48013	136250
pmn001534	787.1	617.08	788.107	C34H28O22	[M-H]-	1,2,3,6-Tetra-O-Galloyl-D-Glucose	Phenolic acids	Phenolic acids	79886-50-3	2	25991	15416	9760.2	12810	8763.2	60803
pmb0682	801.22	445.11	800.216	C38H40O19	[M+H]+	Apigenin-8-C-glucoside-7-O-(6''-sinapoyl)glucoside	Flavonoids	Flavonoid carbonoside	-	3	69653	81586	69129	93420	65316	66828
HJN046	863.19	575.12	864.19	C45H36O18	[M-H]-	Aesculitannin A	Tannins	Tannin	-	3	51501	35535	50253	32928	24524	20141
pmn001646	865.2	577.1	866.206	C45H38O18	[M-H]-	Procyanidin C1	Tannins	Proanthocyanidins	37064-30-5	1	2548100	2040100	2573600	865260	1031500	947440
pmb2947	865.2	407.1	866.206	C45H38O18	[M-H]-	Catechin-catechin-catechin	Flavonoids	Flavanols	-	1	1173300	1001100	1236600	457400	426530	364720
pmn001647	865.2	713.2	866.206	C45H38O18	[M-H]-	Procyanidin C2	Tannins	Proanthocyanidins	37064-31-6	1	5041400	4292100	4931100	1641300	2226700	2379700

## Sheet: Table7
Table7 The 91 differential metabolites enriched in WT or OE poplar leaves
Index	Formula	Compounds	Class I	Class II	CAS	Level	WT-1	WT-2	WT-3	OE-1	OE-2	OE-3	VIP	p_value	FDR	Fold_Change	Log2FC	Type	Enriched
pmn001700	C30H48O3	24,30-Dihydroxy-12(13)-enolupinol	Terpenoids	Triterpene	-	1	54210	39306	66266	9158.2	6246.3	4078.6	1.47577	0.0234516	0.162632	0.121936	-3.03581	down	WT
HJN110	C30H48O3	Betulinic acid	Terpenoids	Triterpene	472-15-1	2	58908	42504	68572	9776.3	7265.6	5046	1.48608	0.0202686	0.15922	0.129941	-2.94407	down	WT
Smpn009230	C30H48O5	2α,3α,23-trihydroxyolean-12-en-28-oic acid	Terpenoids	Triterpene	-	2	309990	223240	206200	45801	28155	37229	1.49803	0.0205874	0.15922	0.150366	-2.73345	down	WT
Lmzn006169	C30H48O4	Pomolic acid	Terpenoids	Triterpene	13849-91-7	1	186690	81611	107020	14181	22728	25215	1.44378	0.0793384	0.263635	0.165522	-2.5949	down	WT
Lmzn106284	C30H48O4	Alphitolic acid	Terpenoids	Triterpene	19533-92-7	2	1025100	897910	980070	285920	356820	281730	1.50866	0.000303835	0.0584092	0.318445	-1.65089	down	WT
mws1610	C30H48O4	Maslinic acid	Terpenoids	Triterpene	4373-41-5	1	1006200	871500	985930	288240	365810	263670	1.49909	0.000388298	0.0584092	0.320474	-1.64172	down	WT
pmn001706	C30H48O4	2-Hydroxyoleanolic acid	Terpenoids	Triterpene	26707-60-8	1	1090400	918120	1005100	286650	386570	292920	1.49875	0.000731771	0.0584092	0.320591	-1.64119	down	WT
pmp000441	C30H46O4	11-Keto-ursolic acid	Terpenoids	Triterpene	105870-59-5	2	88715	113330	49752	33916	44961	46266	1.19328	0.144844	0.331361	0.497	-1.00868	down	WT
Hmlp002407	C8H7NO3	HBOA	Alkaloids	Alkaloids	23520-34-5	3	96609	130370	178230	8720.5	18620	29352	1.42026	0.0327009	0.183008	0.139909	-2.83744	down	WT
MWSmce548	C5H11NO2	Betaine	Alkaloids	Alkaloids	107-43-7	3	1031400	589540	305690	273750	322870	278790	1.05722	0.238409	0.450295	0.454374	-1.13805	down	WT
pma0948	C8H11NO	Phenylethanolamine	Alkaloids	Alkaloids	7568-93-6	3	8297.2	10318	20433	5786.3	6860.4	6111.4	1.16119	0.212687	0.424045	0.480383	-1.05774	down	WT
pme0432	C30H24O12	Procyanidin A2	Tannins	Proanthocyanidins	41743-41-3	3	65110	49289	68918	15095	18453	13596	1.4943	0.0133006	0.141429	0.257172	-1.95919	down	WT
pme0430	C30H24O12	Procyanidin A1	Tannins	Proanthocyanidins	103883-03-0	3	13473	10226	21192	6420.5	3926.2	5151	1.3651	0.0884052	0.26609	0.34523	-1.53437	down	WT
pmn001667	C30H26O12	Procyanidin B4	Tannins	Proanthocyanidins	29106-51-2	2	269190	307090	280670	130950	83772	88164	1.47192	0.000874548	0.0584092	0.353447	-1.50044	down	WT
pme0434	C30H26O12	Procyanidin B2	Tannins	Proanthocyanidins	29106-49-8	1	2512500	2113200	2089700	806620	898800	856390	1.5115	0.0078465	0.119292	0.381483	-1.39031	down	WT
pmn001646	C45H38O18	Procyanidin C1	Tannins	Proanthocyanidins	37064-30-5	1	2548100	2040100	2573600	865260	1031500	947440	1.49508	0.0100067	0.125182	0.397135	-1.3323	down	WT
mws0836	C30H26O12	Procyanidin B1	Tannins	Proanthocyanidins	20315-25-7	1	13366000	10007000	13045000	4831100	5434000	4429100	1.48126	0.0158098	0.148333	0.403487	-1.3094	down	WT
pmn001647	C45H38O18	Procyanidin C2	Tannins	Proanthocyanidins	37064-31-6	1	5041400	4292100	4931100	1641300	2226700	2379700	1.4599	0.00119016	0.0584092	0.437986	-1.19104	down	WT
pme0436	C30H26O12	Procyanidin B3	Tannins	Proanthocyanidins	23567-23-9	1	13838000	12506000	16666000	5789700	7443100	6730000	1.46181	0.0148131	0.148333	0.464143	-1.10736	down	WT
MWS20152	C22H26O8	Syringaresinol	Lignans and Coumarins	Lignans	21453-71-4	3	47230	76373	77791	10773	17688	15405	1.46335	0.029928	0.176797	0.217812	-2.19885	down	WT
Lmdn004267	C20H22O6	Epipinoresinol*	Lignans and Coumarins	Lignans	24404-50-0	3	220560	362920	353640	67819	92918	94099	1.45883	0.0347654	0.184836	0.271935	-1.87866	down	WT
Zmhn001446	C28H36O13	Syringaresinol-4'-O-glucopyranosid	Lignans and Coumarins	Lignans	-	2	1056900	1390400	1795500	330860	466570	443790	1.45525	0.0383362	0.188194	0.292547	-1.77326	down	WT
mws0097	C20H22O6	Pinoresinol*	Lignans and Coumarins	Lignans	487-36-5	3	240400	361870	342210	76092	105350	100060	1.47108	0.0228033	0.159873	0.29805	-1.74638	down	WT
MWSmce200	C11H6O4	Bergaptol	Lignans and Coumarins	Coumarins	486-60-2	2	303520	237690	87646	83248	112760	55105	1.06699	0.181334	0.38069	0.399317	-1.32439	down	WT
Zmcn003729	C26H32O12	1-Hydroxypinoresinol-4'-O-Glucoside	Lignans and Coumarins	Lignans	-	3	153320	178850	194560	87021	81682	84931	1.49486	0.0157384	0.148333	0.481526	-1.05432	down	WT
mws0914	C15H12O5	Pinobanksin*	Flavonoids	Flavanonols	548-82-3	1	257700	492980	265470	27918	47233	40696	1.48249	0.0594672	0.22994	0.114006	-3.13282	down	WT
pmb3114	C30H26O11	Epicatechin-epiafzelechin	Flavonoids	Flavanols	-	2	44064	30062	92663	9668.2	10214	2141	1.32104	0.123419	0.306705	0.132042	-2.92093	down	WT
mws0044	C15H12O7	Dihydroquercetin(Taxifolin)	Flavonoids	Flavanonols	480-18-2	1	1223600	1609800	1232500	170380	198450	180170	1.51845	0.0113272	0.131055	0.135025	-2.8887	down	WT
pme1201	C15H14O5	Phloretin	Flavonoids	Chalcones	60-82-2	3	77019	82619	70411	13945	18932	14670	1.51281	0.000888084	0.0584092	0.206682	-2.27451	down	WT
Lmzp002365	C22H24O11	Hesperetin-7-O-glucoside	Flavonoids	Flavanones	31712-49-9	2	3242300	6042200	5762100	911810	1140000	1114300	1.46823	0.0461763	0.206462	0.21042	-2.24865	down	WT
Lmcn003163	C28H20O14	Epitheaflavic acid-3-O-Gallate	Flavonoids	Flavanols	34218-97-8	2	6813400	4746900	5859400	1227300	1478400	1584700	1.49932	0.0157813	0.148333	0.246296	-2.02154	down	WT
mws0042	C15H14O7	Epigallocatechin	Flavonoids	Flavanols	970-74-1	1	5224800	4571200	5151200	1217400	1428900	1310900	1.51838	0.00164019	0.0708066	0.264745	-1.91732	down	WT
mws1094	C15H12O6	Aromadendrin (Dihydrokaempferol)	Flavonoids	Flavanonols	480-20-6	3	34175	43982	35095	14203	11835	5928.8	1.40871	0.00294826	0.108826	0.282263	-1.82489	down	WT
mws0064	C15H12O6	Eriodictyol (5,7,3',4'-Tetrahydroxyflavanone)	Flavonoids	Flavanones	552-58-9	3	133240	229260	254150	51606	76280	64266	1.41196	0.0569227	0.226026	0.311606	-1.6822	down	WT
mws0049	C15H14O7	Gallocatechin	Flavonoids	Flavanols	970-73-0	1	10113000	8033500	8881900	2838500	2877300	2799700	1.51552	0.00936018	0.124412	0.315057	-1.66631	down	WT
Lmsp003729	C27H30O17	Myricetin-3-O-rutinoside	Flavonoids	Flavonols	-	1	503210	633420	253080	192520	187690	86911	1.25539	0.0995721	0.286548	0.336128	-1.57292	down	WT
pme0460	C15H14O6	Epicatechin	Flavonoids	Flavanols	490-46-0	1	7653200	6100800	6793100	2269600	2290900	2693700	1.50495	0.0061779	0.118673	0.353052	-1.50205	down	WT
mws1179	C21H22O10	Naringenin-7-O-glucoside (Prunin)	Flavonoids	Flavanones	529-55-5	1	2362700	1692100	2658200	872020	719760	785060	1.46513	0.0343354	0.184836	0.354065	-1.49791	down	WT
MWSHY0167	C15H14O6	Catechin	Flavonoids	Flavanols	154-23-4	1	8026300	6008900	6048100	2326500	2373600	2552700	1.49777	0.0224296	0.159636	0.361136	-1.46939	down	WT
pmb2947	C45H38O18	Catechin-catechin-catechin	Flavonoids	Flavanols	-	1	1173300	1001100	1236600	457400	426530	364720	1.50008	0.00437366	0.108826	0.366066	-1.44983	down	WT
HJN086	C21H22O11	Eriodictyol-3'-O-glucoside	Flavonoids	Flavanones	-	2	1798300	1990800	2279900	689720	781950	797960	1.50262	0.00894199	0.123712	0.373971	-1.419	down	WT
mws2118	C21H24O10	Phloretin-2'-O-glucoside (Phlorizin)	Flavonoids	Chalcones	60-81-1	2	1520500	1375400	1864500	579520	707780	799120	1.45218	0.0140459	0.146906	0.438287	-1.19005	down	WT
Lmfn004093	C21H24O10	Phloretin-4'-O-glucoside (Trilobatin)	Flavonoids	Chalcones	4192-90-9	2	629680	493820	598680	287750	196960	270550	1.44709	0.00448619	0.108826	0.438549	-1.18919	down	WT
Lmjp003044	C22H22O12	Isorhamnetin-3-O-Glucoside*	Flavonoids	Flavonols	5041-82-7	1	5441200	6936200	7348000	2488400	3165400	3039000	1.46295	0.0153277	0.148333	0.440691	-1.18216	down	WT
Zmdn002353	C21H24O11	Epicatechin-6-C-β-D-glucopyranoside	Flavonoids	Flavanols	-	1	7090900	3996400	5287700	2179700	2405000	2676100	1.39301	0.0737825	0.255877	0.443408	-1.17329	down	WT
Lmmn003398	C23H22O12	Kaempferol-3-O-(6''-acetyl)glucoside	Flavonoids	Flavonols	-	1	8876700	5659500	3872600	1620800	4757100	1950300	1.10334	0.140117	0.330178	0.452403	-1.14432	down	WT
Zmdn002400	C21H24O11	Epicatechin-3'-O-β-D-glucopyranoside	Flavonoids	Flavanols	-	1	6579900	3816600	5150800	2072500	2296400	2691400	1.38818	0.0646705	0.237125	0.454117	-1.13886	down	WT
Lmlp006175	C21H22O10	Isosalipurposide (Phlorizin Chalcone)	Flavonoids	Chalcones	4547-85-7	2	861920	466570	667930	375420	231130	306930	1.31494	0.0731871	0.255877	0.457559	-1.12797	down	WT
Hmcp002207	C22H22O12	Isorhamnetin-7-O-glucoside (Brassicin)*	Flavonoids	Flavonols	6743-96-0	1	5466400	6760500	6838900	2895500	3266200	2752700	1.48429	0.0103242	0.12667	0.46756	-1.09678	down	WT
Lmpp003465	C21H20O13	Myricetin-3-O-glucoside*	Flavonoids	Flavonols	19833-12-6	2	167730	226880	235970	87076	119760	95490	1.41815	0.0217455	0.15922	0.479441	-1.06057	down	WT
Lmdp002969	C21H20O13	Myricetin-3-O-galactoside*	Flavonoids	Flavonols	15648-86-9	2	171390	252130	203060	133620	88324	85544	1.364	0.0251724	0.165342	0.49074	-1.02697	down	WT
pmn001416	C24H20O9	Catechin-(7,8-bc)-4α-(3,4-dihydroxyphenyl)-dihydro-2-(3H)-one	Flavonoids	Flavanols	-	1	11277000	8239700	11283000	5232800	5032000	5086300	1.45668	0.0362126	0.187834	0.498417	-1.00457	down	WT
Hmgn001653	C7H6O3	Protocatechualdehyde	Phenolic acids	Phenolic acids	139-85-5	3	1295300	882970	478380	71546	88242	99758	1.47495	0.076986	0.259879	0.0976967	-3.35555	down	WT
mws2105	C14H12O3	Benzyl salicylate	Phenolic acids	Phenolic acids	118-58-1	3	35487	33947	26572	5022	4276	3683.7	1.51509	0.00871271	0.123527	0.135218	-2.88665	down	WT
Lmsn003111	C15H18O8	1-O-p-Coumaroyl-β-D-glucose	Phenolic acids	Phenolic acids	7139-64-2	1	7508900	8885700	12201000	1049900	1379500	1696200	1.49213	0.0261748	0.165342	0.144274	-2.79312	down	WT
pmb0751	C16H16O7	Trans-5-O-(p-Coumaroyl)shikimate	Phenolic acids	Phenolic acids	-	3	333170	357240	253420	45617	72208	66159	1.49287	0.0110877	0.130999	0.194933	-2.35895	down	WT
Zmzn001549	C15H18O8	Ferulic acid-1-O-glucoside	Phenolic acids	Phenolic acids	14364-05-7	2	227750	377970	630130	79415	73604	108320	1.39896	0.108356	0.295929	0.211465	-2.24151	down	WT
mws0921	C9H10O2	p-Coumaryl alcohol	Phenolic acids	Phenolic acids	3690-05-9	2	55675	164120	109510	23800	18089	28037	1.38436	0.108694	0.295929	0.212344	-2.23552	down	WT
Lmsn003318	C16H20O9	1-O-Feruloyl-β-D-glucose	Phenolic acids	Phenolic acids	7196-71-6	3	546820	655980	895640	158250	188670	255070	1.4491	0.0324788	0.183008	0.286875	-1.80151	down	WT
Hmhn003518	C16H20O9	4-O-β-D-glucopyranosylferulic acid	Phenolic acids	Phenolic acids	-	3	563130	647720	830070	185310	202380	260520	1.4713	0.0208049	0.15922	0.317607	-1.65469	down	WT
mws0853	C11H14O4	Sinapyl alcohol	Phenolic acids	Phenolic acids	537-33-7	2	46808	68136	41999	17701	16983	20928	1.45785	0.0492975	0.213958	0.354345	-1.49677	down	WT
mws0566	C7H8O2	4-Methylcatechol	Phenolic acids	Phenolic acids	452-86-8	3	24699	24067	37623	12666	11978	6333	1.35971	0.0360924	0.187834	0.358576	-1.47965	down	WT
mws1336	C7H7NO2	4-Aminobenzoic acid	Phenolic acids	Phenolic acids	150-13-0	3	110250	144320	166290	56435	48773	49245	1.47439	0.029705	0.176797	0.366994	-1.44617	down	WT
Lmbn004847	C10H12O3	4-Methoxyphenylpropionic acid	Phenolic acids	Phenolic acids	-	3	4584	10725	10571	4602.2	1983.2	3277.5	1.20001	0.10481	0.294575	0.381101	-1.39175	down	WT
Lmsp004450	C20H22O6	Dehydrodiconiferyl alcohol	Phenolic acids	Phenolic acids	97465-82-2	1	1325300	2024800	2157600	557970	736720	990590	1.35558	0.0353799	0.186549	0.414925	-1.26908	down	WT
Lmyn003835	C14H10O7	4-(3,4,5-Trihydroxybenzoxy)benzoic acid	Phenolic acids	Phenolic acids	-	2	23109000	15241000	19121000	7087000	8407300	9822700	1.4271	0.0311297	0.182209	0.440518	-1.18273	down	WT
mws0093	C10H12O3	Coniferyl alcohol	Phenolic acids	Phenolic acids	458-35-5	2	37282	36453	33267	18521	16586	13971	1.48977	0.000439568	0.0584092	0.458664	-1.12449	down	WT
mws2120	C13H8O8	Brevifolin carboxylic acid	Phenolic acids	Phenolic acids	18490-95-4	2	1409900	1153100	1170600	532950	577440	667060	1.48089	0.0066817	0.118673	0.476069	-1.07076	down	WT
MWSslk184	C34H42O19	3,6'-Disinapoylsucrose	Phenolic acids	Phenolic acids	139891-98-8	3	11406	8247.5	10973	2549	6985.5	5086	1.202	0.0331796	0.183008	0.477381	-1.06679	down	WT
MWS1830	C9H10O3	Ethylsalicylate	Phenolic acids	Phenolic acids	118-61-6	3	79806	65266	44822	31620	30016	31086	1.37398	0.0853903	0.26412	0.488283	-1.03421	down	WT
mws1038	C11H22N2O4S	Pantetheine	Others	Others	496-65-1	3	10509	8128.3	9772	3223.4	4897.4	3790.9	1.44865	0.00443274	0.108826	0.419289	-1.25398	down	WT
pmn001395	C27H26O13	2,3,5,4'-Tetrahydroxystilbene-2-O-(2'-gallic acyl)-D-glucoside	Others	Stilbene	-	2	59782	51000	91154	35515	25118	37844	1.29643	0.0940166	0.277697	0.487664	-1.03604	down	WT
Lmqp003432	C13H22O3	6,9-Dihydroxy-7-megastigmen-3-one	Terpenoids	Sesquiterpenoids	-	2	421190	517450	649220	1171500	1075300	1100600	1.44965	0.00542536	0.118673	2.10812	1.07596	up	OE
Lmsn008888	C30H46O7	2α,3β,19α-Trihydroxyolean-12-en-23,28-dioic acid	Terpenoids	Triterpene	-	3	808.96	561.19	1465.8	1462.3	2899.3	2044.9	1.19833	0.0856232	0.26412	2.25903	1.1757	up	OE
Lmsn008066	C30H48O7	1β,2α,3α,19α,23-Pentahydroxyurs-12-en-28-oic acid	Terpenoids	Triterpene	-	3	2527.5	3007.7	8460.6	7314.3	21801	18762	1.20169	0.109164	0.295929	3.42083	1.77435	up	OE
pme1738	C7H9N2O	3-Carbamyl-1-methylpyridinium;(1-Methylnicotinamide)	Alkaloids	Pyridine alkaloids	1005-24-9	3	20291	33476	27712	61277	51849	61494	1.41631	0.00371519	0.108826	2.14313	1.09972	up	OE
MWSmce024	C16H18O9	Scopoletin-7-O-glucoside (Scopolin)	Lignans and Coumarins	Coumarins	531-44-2	2	34666	22027	25963	55929	48634	62305	1.40557	0.00673381	0.118673	2.01883	1.01352	up	OE
MWSmce025	C16H18O10	Fraxetin-8-O-glucoside (Fraxin)	Lignans and Coumarins	Coumarins	524-30-1	3	46569	38376	75793	183180	179030	207230	1.45774	0.000919629	0.0584092	3.54266	1.82483	up	OE
Hmln002355	C27H34O12	5'-Methoxymatairesinoside	Lignans and Coumarins	Lignans	1691201-82-7	2	39838	43338	58731	254750	257580	255700	1.51296	0.000620699	0.0584092	5.41221	2.43622	up	OE
pmn001338	C21H18O11	Rhein-8-O-glucoside	Quinones	Anthraquinone	34298-86-7	2	1564900	1772500	1992600	5113900	3291000	3368100	1.41155	0.063444	0.233973	2.20882	1.14327	up	OE
Hmcp001618	C32H38O20	Quercetin-3-O-(2''-O-Xylosyl)rutinoside	Flavonoids	Flavonols	129235-39-8	2	49985	51282	32913	78237	111890	85029	1.36325	0.0255244	0.165342	2.05065	1.03608	up	OE
HJN104	C21H22O13	Dihydromyricetin-3-O-glucoside	Flavonoids	Flavanonols	-	2	67972	81571	92894	152620	188670	194930	1.46514	0.00665216	0.118673	2.21179	1.14522	up	OE
Hmlp002821	C21H18O14	Myricetin-3-O-glucuronide	Flavonoids	Flavonols	77363-65-6	3	11154	7295.8	7808.2	18251	27409	14398	1.32581	0.0888358	0.26609	2.28723	1.1936	up	OE
Jmwn002620	C15H18O9	Vanillic Acid-4-O-Glucuronide	Phenolic acids	Phenolic acids	-	2	512020	443670	596660	860720	1446200	942060	1.36531	0.0833838	0.26412	2.09294	1.06553	up	OE
mws0898	C10H12O2	Isoeugenol	Phenolic acids	Phenolic acids	97-54-1	3	13074	13880	15255	32458	25630	35735	1.47264	0.0244543	0.165342	2.22282	1.15239	up	OE
Lmsn002548	C15H18O9	1-O-Caffeoyl-β-D-glucose	Phenolic acids	Phenolic acids	14364-08-0	2	308410	473010	618700	846270	1413600	857300	1.28298	0.0739302	0.255877	2.22636	1.15469	up	OE
Lmyn006304	C27H28O11	Tremulacin	Phenolic acids	Phenolic acids	29836-40-6	1	487590	803180	959960	1860400	1537700	1661100	1.36947	0.00735123	0.119292	2.2478	1.16852	up	OE
MWSmce339	C10H10O3	2-Methoxycinnamic acid	Phenolic acids	Phenolic acids	6099-03-2	3	42682	46904	48142	92915	102570	114790	1.50405	0.0084424	0.122415	2.25281	1.17173	up	OE
Lmsn005754	C22H22O11	1-O-Galloyl-2-O-Cinnamoyl-β-D-glucose	Phenolic acids	Phenolic acids	56994-83-3	3	11596	15697	12935	31112	29220	34370	1.48565	0.000880742	0.0584092	2.35413	1.23519	up	OE
pmb3072	C22H26O12	3-O-p-Coumaroylshikimic acid-O-glucoside	Phenolic acids	Phenolic acids	-	1	1125800	1563000	1242500	2992800	3233900	4052000	1.47062	0.0125256	0.137781	2.61458	1.38658	up	OE
Lmsn005122	C22H22O11	1-O-Galloyl-6-O-Cinnamoyl-β-D-glucose	Phenolic acids	Phenolic acids	115746-69-5	3	11233	7412	9898.5	29824	28208	26273	1.48591	0.000267355	0.0584092	2.95356	1.56246	up	OE

## Sheet: Table8
Table8 Statistics of detailed information of all isolated strains
	Strain_name	Phylum	Class	Order	Family	Genus	Species
1	MM673	Proteobacteria	Betaproteobacteria	Burkholderiales	Alcaligenaceae	Achromobacter	spiritinus
2	TS460	Proteobacteria	Betaproteobacteria	Burkholderiales	Alcaligenaceae	Achromobacter	insuavis
3	TY109	Actinobacteria	Actinobacteria	Actinomycetales	Actinomycetaceae	Actinomyces	israelii
5	FM592	Actinobacteria	Actinobacteria	Actinomycetales	Nocardioidaceae	Aeromicrobium	fastidiosum
6	FM578	Actinobacteria	Actinobacteria	Actinomycetales	Nocardioidaceae	Aeromicrobium	ginsengisoli
7	TW377	Actinobacteria	Actinobacteria	Actinomycetales	Nocardioidaceae	Aeromicrobium	ginsengisoli
8	MY360	Actinobacteria	Actinobacteria	Micrococcales	Microbacteriaceae	Agreia	pratensis
502	TW19	Proteobacteria	Alphaproteobacteria	Rhizobiales	Rhizobiaceae	Agrobacterium	skierniewicense
503	3-C8	Proteobacteria	Alphaproteobacteria	Rhizobiales	Rhizobiaceae	Agrobacterium	larrymoorei
9	4-F11	Actinobacteria	Actinobacteria	Micrococcales	Microbacteriaceae	Allohumibacter	endophyticus
10	M4453	Actinobacteria	Actinobacteria	Micrococcales	Microbacteriaceae	Amnibacterium	kyonggiense
11	4-D10	Actinobacteria	Actinobacteria	Micrococcales	Dermacoccaceae	Arsenicicoccus	bolidensis
12	3-E9	Actinobacteria	Actinobacteria	Micrococcales	Dermacoccaceae	Arsenicicoccus	bolidensis
13	4-G4	Actinobacteria	Actinobacteria	Micrococcales	Dermacoccaceae	Arsenicicoccus	bolidensis
14	4-E3	Actinobacteria	Actinobacteria	Micrococcales	Dermacoccaceae	Arsenicicoccus	bolidensis
15	3-E10	Actinobacteria	Actinobacteria	Micrococcales	Intrasporangiaceae	Arsenicicoccus	bolidensis
16	4-C4	Actinobacteria	Actinobacteria	Micrococcales	Intrasporangiaceae	Arsenicicoccus	bolidensis
17	4-G8	Actinobacteria	Actinobacteria	Micrococcales	Intrasporangiaceae	Arsenicicoccus	bolidensis
18	1-H4	Actinobacteria	Actinobacteria	Micrococcales	Intrasporangiaceae	Arsenicicoccus	bolidensis
19	4-D5	Actinobacteria	Actinobacteria	Micrococcales	Intrasporangiaceae	Arsenicicoccus	bolidensis
20	4-D6	Actinobacteria	Actinobacteria	Micrococcales	Intrasporangiaceae	Arsenicicoccus	bolidensis
21	FM20	Actinobacteria	Actinobacteria	Actinomycetales	Micrococcaceae	Arthrobacter	humicola
22	FM573	Actinobacteria	Actinobacteria	Actinomycetales	Micrococcaceae	Arthrobacter	defluvii
23	MM635	Actinobacteria	Actinobacteria	Actinomycetales	Micrococcaceae	Arthrobacter	tumbae
24	MY21	Actinobacteria	Actinobacteria	Actinomycetales	Micrococcaceae	Arthrobacter	nitroguajacolicus
25	MY26	Actinobacteria	Actinobacteria	Actinomycetales	Micrococcaceae	Arthrobacter	humicola
26	MM690	Actinobacteria	Actinobacteria	Actinomycetales	Micrococcaceae	Arthrobacter	oxydans
27	FM417	Actinobacteria	Actinobacteria	Actinomycetales	Micrococcaceae	Arthrobacter	humicola
28	MY45	Actinobacteria	Actinobacteria	Actinomycetales	Micrococcaceae	Arthrobacter	oryzae
29	MY350	Actinobacteria	Actinobacteria	Actinomycetales	Micrococcaceae	Arthrobacter	humicola
30	MY352	Actinobacteria	Actinobacteria	Actinomycetales	Micrococcaceae	Arthrobacter	oryzae
31	MY361	Actinobacteria	Actinobacteria	Actinomycetales	Micrococcaceae	Arthrobacter	oxydans
32	FM588	Actinobacteria	Actinobacteria	Actinomycetales	Micrococcaceae	Arthrobacter	oxydans
33	TS73	Actinobacteria	Actinobacteria	Actinomycetales	Micrococcaceae	Arthrobacter	defluvii
34	TS75	Actinobacteria	Actinobacteria	Actinomycetales	Micrococcaceae	Arthrobacter	oxydans
35	TS298	Actinobacteria	Actinobacteria	Actinomycetales	Micrococcaceae	Arthrobacter	oryzae
36	X304	Actinobacteria	Actinobacteria	Actinomycetales	Micrococcaceae	Arthrobacter	defluvii
37	X306	Actinobacteria	Actinobacteria	Actinomycetales	Micrococcaceae	Arthrobacter	oxydans
38	TW499	Actinobacteria	Actinobacteria	Actinomycetales	Micrococcaceae	Arthrobacter	humicola
39	TW504	Actinobacteria	Actinobacteria	Actinomycetales	Micrococcaceae	Arthrobacter	ramosus
40	MY42	Actinobacteria	Actinobacteria	Actinomycetales	Micrococcaceae	Arthrobacter	oryzae
41	MY351	Actinobacteria	Actinobacteria	Actinomycetales	Micrococcaceae	Arthrobacter	oxydans
42	MY424	Actinobacteria	Actinobacteria	Actinomycetales	Micrococcaceae	Arthrobacter	nitroguajacolicus
43	MY426	Actinobacteria	Actinobacteria	Actinomycetales	Micrococcaceae	Arthrobacter	nitroguajacolicus
44	R278	Actinobacteria	Actinobacteria	Actinomycetales	Micrococcaceae	Arthrobacter	humicola
45	R286	Actinobacteria	Actinobacteria	Actinomycetales	Micrococcaceae	Arthrobacter	oryzae
46	R287	Actinobacteria	Actinobacteria	Actinomycetales	Micrococcaceae	Arthrobacter	nitroguajacolicus
47	R2190	Actinobacteria	Actinobacteria	Actinomycetales	Micrococcaceae	Arthrobacter	humicola
48	M447	Actinobacteria	Actinobacteria	Actinomycetales	Micrococcaceae	Arthrobacter	ramosus
49	M448	Actinobacteria	Actinobacteria	Actinomycetales	Micrococcaceae	Arthrobacter	defluvii
50	M449	Actinobacteria	Actinobacteria	Actinomycetales	Micrococcaceae	Arthrobacter	oryzae
51	M457	Actinobacteria	Actinobacteria	Actinomycetales	Micrococcaceae	Arthrobacter	oryzae
52	M4219	Actinobacteria	Actinobacteria	Actinomycetales	Micrococcaceae	Arthrobacter	oryzae
53	M4221	Actinobacteria	Actinobacteria	Actinomycetales	Micrococcaceae	Arthrobacter	humicola
54	M4226	Actinobacteria	Actinobacteria	Actinomycetales	Micrococcaceae	Arthrobacter	humicola
55	M4229	Actinobacteria	Actinobacteria	Actinomycetales	Micrococcaceae	Arthrobacter	defluvii
56	M4273	Actinobacteria	Actinobacteria	Actinomycetales	Micrococcaceae	Arthrobacter	oryzae
57	M4279	Actinobacteria	Actinobacteria	Actinomycetales	Micrococcaceae	Arthrobacter	humicola
58	M4228	Actinobacteria	Actinobacteria	Actinomycetales	Micrococcaceae	Arthrobacter	agilis
59	M4228-1	Actinobacteria	Actinobacteria	Actinomycetales	Micrococcaceae	Arthrobacter	agilis
60	M756	Actinobacteria	Actinobacteria	Actinomycetales	Micrococcaceae	Arthrobacter	ilicis
61	M757	Actinobacteria	Actinobacteria	Actinomycetales	Micrococcaceae	Arthrobacter	defluvii
62	M7171	Actinobacteria	Actinobacteria	Micrococcales	Micrococcaceae	Arthrobacter	humicola
63	M7176	Actinobacteria	Actinobacteria	Micrococcales	Micrococcaceae	Arthrobacter	humicola
64	FM576	Actinobacteria	Actinobacteria	Micrococcales	Micrococcaceae	Arthrobacter	oryzae
65	FM526	Actinobacteria	Actinobacteria	Micrococcales	Micrococcaceae	Arthrobacter	agilis
66	FM712	Actinobacteria	Actinobacteria	Micrococcales	Micrococcaceae	Arthrobacter	humicola
67	R283	Actinobacteria	Actinobacteria	Micrococcales	Micrococcaceae	Arthrobacter	oryzae
68	R2192	Actinobacteria	Actinobacteria	Micrococcales	Micrococcaceae	Arthrobacter	humicola
69	R2195	Actinobacteria	Actinobacteria	Micrococcales	Micrococcaceae	Arthrobacter	oryzae
70	R2252	Actinobacteria	Actinobacteria	Micrococcales	Micrococcaceae	Arthrobacter	oryzae
71	R2291	Actinobacteria	Actinobacteria	Micrococcales	Micrococcaceae	Arthrobacter	oryzae
72	TW388	Actinobacteria	Actinobacteria	Micrococcales	Micrococcaceae	Arthrobacter	ruber
73	YE131	Actinobacteria	Actinobacteria	Micrococcales	Micrococcaceae	Arthrobacter	oryzae
74	LM7565	Actinobacteria	Actinobacteria	Micrococcales	Micrococcaceae	Arthrobacter	tumbae
75	TW366	Actinobacteria	Actinobacteria	Micrococcales	Micrococcaceae	Arthrobacter	humicola
76	TW399	Actinobacteria	Actinobacteria	Micrococcales	Micrococcaceae	Arthrobacter	pokkalii
77	TW499	Actinobacteria	Actinobacteria	Micrococcales	Microbacteriaceae	Arthrobacter	humicola
78	TS308	Actinobacteria	Actinobacteria	Micrococcales	Microbacteriaceae	Arthrobacter	oryzae
79	TS309	Actinobacteria	Actinobacteria	Micrococcales	Microbacteriaceae	Arthrobacter	humicola
80	TS311	Actinobacteria	Actinobacteria	Micrococcales	Microbacteriaceae	Arthrobacter	oryzae
81	M7493	Actinobacteria	Actinobacteria	Micrococcales	Micrococcaceae	Arthrobacter	humicola
82	YE546	Actinobacteria	Actinobacteria	Micrococcales	Microbacteriaceae	Arthrobacter	oryzae
83	YE141	Actinobacteria	Actinobacteria	Micrococcales	Microbacteriaceae	Arthrobacter	oryzae
84	YE478	Actinobacteria	Actinobacteria	Micrococcales	Microbacteriaceae	Arthrobacter	oryzae
85	MM657	Actinobacteria	Actinobacteria	Micrococcales	Micrococcaceae	Arthrobacter	oryzae
86	MM630	Actinobacteria	Actinobacteria	Micrococcales	Micrococcaceae	Arthrobacter	oryzae
87	4-G7	Actinobacteria	Actinobacteria	Actinobacteria	Micrococcaceae	Arthrobacter	pascens
88	4-E12	Actinobacteria	Actinobacteria	Micrococcales	Micrococcaceae	Arthrobacter	agilis
89	2-G8	Actinobacteria	Actinobacteria	Micrococcales	Micrococcaceae	Arthrobacter	ruber
90	4-F5	Actinobacteria	Actinobacteria	Micrococcales	Micrococcaceae	Arthrobacter	ruber
91	1-F8	Actinobacteria	Actinobacteria	Micrococcales	Micrococcaceae	Arthrobacter	oxydans
92	2-C2	Actinobacteria	Actinobacteria	Micrococcales	Micrococcaceae	Arthrobacter	agilis
93	1-A5	Actinobacteria	Actinobacteria	Micrococcales	Micrococcaceae	Arthrobacter	pascens
94	3-B5	Actinobacteria	Actinobacteria	Micrococcales	Micrococcaceae	Arthrobacter	agilis
95	4-D4	Actinobacteria	Actinobacteria	Micrococcales	Micrococcaceae	Arthrobacter	ruber
96	4-F7	Actinobacteria	Actinobacteria	Micrococcales	Micrococcaceae	Arthrobacter	humicola
504	M4455	Proteobacteria	Alphaproteobacteria	Rhizobiales	Aurantimonadaceae	Aureimonas	ferruginea
438	FM589	Firmicutes	Bacilli	Bacillales	Bacillaceae	Bacillus	licheniformis
439	MM621	Firmicutes	Bacilli	Bacillales	Bacillaceae	Bacillus	licheniformis
440	MY346	Firmicutes	Bacilli	Bacillales	Bacillaceae 1	Bacillus	subtilis
441	TS470	Firmicutes	Bacilli	Bacillales	Bacillaceae	Bacillus	subtilis
442	TS303	Firmicutes	Bacilli	Bacillales	Bacillaceae	Bacillus	altitudinis
443	MY30	Firmicutes	Bacilli	Bacillales	Bacillaceae 1	Bacillus	subtilis
444	MY345	Firmicutes	Bacilli	Bacillales	Bacillaceae	Bacillus	licheniformis
445	R282	Firmicutes	Bacilli	Bacillales	Bacillaceae	Bacillus	subtilis
446	R2203	Firmicutes	Bacilli	Bacillales	Bacillaceae	Bacillus	sonorensis
447	R2210	Firmicutes	Bacilli	Bacillales	Bacillaceae 1	Bacillus	licheniformis
448	YE547	Firmicutes	Bacilli	Bacillales	Bacillaceae 1	Bacillus	mojavensis
449	YE543	Firmicutes	Bacilli	Bacillales	Bacillaceae 1	Bacillus	licheniformis
450	YE542	Firmicutes	Bacilli	Bacillales	Bacillaceae 1	Bacillus	subtilis
451	YE545	Firmicutes	Bacilli	Bacillales	Bacillaceae 1	Bacillus	subtilis
452	YE137	Firmicutes	Bacilli	Bacillales	Bacillaceae	Bacillus	safensis
453	TS474	Firmicutes	Bacilli	Bacillales	Bacillaceae 1	Bacillus	sonorensis
454	TW382-1	Firmicutes	Bacilli	Bacillales	Bacillaceae 1	Bacillus	licheniformis
455	M4277	Firmicutes	Bacilli	Bacillales	Bacillaceae 1	Bacillus	safensis
456	M4281	Firmicutes	Bacilli	Bacillales	Bacillaceae 1	Bacillus	stratosphericus
457	M7178	Firmicutes	Bacilli	Bacillales	Bacillaceae 1	Bacillus	subtilis
458	TY8	Firmicutes	Bacilli	Bacillales	Bacillaceae	Bacillus	licheniformis
459	TY95	Firmicutes	Bacilli	Bacillales	Bacillaceae	Bacillus	pumilus
460	TY327	Firmicutes	Bacilli	Bacillales	Bacillaceae	Bacillus	altitudinis
461	TY328	Firmicutes	Bacilli	Bacillales	Bacillaceae	Bacillus	beringensis
462	TY332	Firmicutes	Bacilli	Bacillales	Bacillaceae	Bacillus	licheniformis
463	TY329	Firmicutes	Bacilli	Bacillales	Bacillaceae	Bacillus	korlensis
464	TY338	Firmicutes	Bacilli	Bacillales	Bacillaceae	Bacillus	licheniformis
465	TY443	Firmicutes	Bacilli	Bacillales	Bacillaceae	Bacillus	subtilis
466	TY449	Firmicutes	Bacilli	Bacillales	Bacillaceae	Bacillus	pumilus
467	TS301	Firmicutes	Bacilli	Bacillales	Bacillaceae	Bacillus	sonorensis
468	TW384	Firmicutes	Bacilli	Bacillales	Bacillaceae	Bacillus	licheniformis
469	TS464	Firmicutes	Bacilli	Bacillales	Bacillaceae	Bacillus	licheniformis
470	R2574	Firmicutes	Bacilli	Bacillales	Bacillaceae	Bacillus	zhangzhouensis
471	FM406	Firmicutes	Bacilli	Bacillales	Bacillaceae	Bacillus	zhanjiangensis
472	TS72-1	Firmicutes	Bacilli	Bacillales	Bacillaceae	Bacillus	toyonensis
473	TS72-2	Firmicutes	Bacilli	Bacillales	Bacillaceae	Bacillus	toyonensis
474	1-G7	Firmicutes	Bacilli	Bacillales	Bacillaceae 1	Bacillus	licheniformis
475	5-A2	Firmicutes	Bacilli	Bacillales	Bacillaceae 1	Bacillus	safensis
476	3-H10	Firmicutes	Bacilli	Bacillales	Bacillaceae 1	Bacillus	safensis
477	3-H9	Firmicutes	Bacilli	Bacillales	Bacillaceae 1	Bacillus	safensis
478	4-B6	Firmicutes	Bacilli	Bacillales	Bacillaceae 1	Bacillus	licheniformis
479	R292	Firmicutes	Bacilli	Bacillales	Paenibacillaceae	Brevibacillus	borstelensis
480	R2184	Firmicutes	Bacilli	Bacillales	Paenibacillaceae	Brevibacillus	gelatini
481	M7177	Firmicutes	Bacilli	Bacillales	Paenibacillaceae	Brevibacillus	limnophilus
482	TY450	Firmicutes	Bacilli	Bacillales	Paenibacillaceae	Brevibacillus	borstelensis
505	FM575	Proteobacteria	Alphaproteobacteria	Caulobacterales	Caulobacteraceae	Brevundimonas	vesicularis
506	TW375	Proteobacteria	Alphaproteobacteria	Caulobacterales	Caulobacteraceae	Brevundimonas	intermedia
507	M4220	Proteobacteria	Alphaproteobacteria	Caulobacterales	Caulobacteraceae	Brevundimonas	vesicularis
508	MM649	Proteobacteria	Alphaproteobacteria	Caulobacterales	Caulobacteraceae	Brevundimonas	nasdae
509	R281	Proteobacteria	Alphaproteobacteria	Caulobacterales	Caulobacteraceae	Brevundimonas	nasdae
510	R2185	Proteobacteria	Alphaproteobacteria	Caulobacterales	Caulobacteraceae	Brevundimonas	nasdae
511	R2505	Proteobacteria	Alphaproteobacteria	Caulobacterales	Caulobacteraceae	Brevundimonas	nasdae
512	YE389	Proteobacteria	Alphaproteobacteria	Caulobacterales	Caulobacteraceae	Brevundimonas	nasdae
97	FM581	Actinobacteria	Actinobacteria	Actinomycetales	Cellulomonadaceae	Cellulomonas	inulinus
98	MY35	Actinobacteria	Actinobacteria	Actinomycetales	Cellulomonadaceae	Cellulomonas	hominis
99	4-E4	Actinobacteria	Actinobacteria	Micrococcales	Cellulomonadaceae	Cellulomonas	humilata
425	FM524	Bacteroidetes	Flavobacteriia	Flavobacteriales	Flavobacteriaceae	Chryseobacterium	soldanellicola
426	TW379	Bacteroidetes	Flavobacteriia	Flavobacteriales	Flavobacteriaceae	Chryseobacterium	soldanellicola
427	TW348	Bacteroidetes	Flavobacteriia	Flavobacteriales	Flavobacteriaceae	Chryseobacterium	soldanellicola
428	M7419	Bacteroidetes	Flavobacteriia	Flavobacteriales	Flavobacteriaceae	Chryseobacterium	halperniae
100	R2245	Actinobacteria	Actinobacteria	Actinomycetales	Microbacteriaceae	Clavibacter	michiganensis
101	FM714	Actinobacteria	Actinobacteria	Micrococcales	Microbacteriaceae	Clavibacter	michiganensis
102	TY354	Actinobacteria	Actinobacteria	Micrococcales	Microbacteriaceae	Clavibacter	michiganensis
103	TW395	Actinobacteria	Actinobacteria	Micrococcales	Microbacteriaceae	Clavibacter	michiganensis
104	MY429	Actinobacteria	Actinobacteria	Micrococcales	Microbacteriaceae	Conyzicola	nivalis
105	M7494	Actinobacteria	Actinobacteria	Micrococcales	Microbacteriaceae	Conyzicola	nivalis
106	TY322	Actinobacteria	Actinobacteria	Micrococcales	Microbacteriaceae	Cryobacterium	manganoxydans
107	FM519	Actinobacteria	Actinobacteria	Actinomycetales	Microbacteriaceae	Curtobacterium	luteum
108	MY25	Actinobacteria	Actinobacteria	Actinomycetales	Microbacteriaceae	Curtobacterium	flaccumfaciens
109	YE135	Actinobacteria	Actinobacteria	Actinomycetales	Microbacteriaceae	Curtobacterium	flaccumfaciens
110	M450	Actinobacteria	Actinobacteria	Actinomycetales	Microbacteriaceae	Curtobacterium	luteum
111	M762	Actinobacteria	Actinobacteria	Actinomycetales	Microbacteriaceae	Curtobacterium	citreum
112	M769	Actinobacteria	Actinobacteria	Actinomycetales	Microbacteriaceae	Curtobacterium	flaccumfaciens
113	MY23	Actinobacteria	Actinobacteria	Micrococcales	Microbacteriaceae	Curtobacterium	flaccumfaciens
114	R2202	Actinobacteria	Actinobacteria	Micrococcales	Microbacteriaceae	Curtobacterium	flaccumfaciens
115	TW17	Actinobacteria	Actinobacteria	Micrococcales	Microbacteriaceae	Curtobacterium	pusillum
116	YE14	Actinobacteria	Actinobacteria	Micrococcales	Microbacteriaceae	Curtobacterium	pusillum
117	YE114	Actinobacteria	Actinobacteria	Micrococcales	Microbacteriaceae	Curtobacterium	flaccumfaciens
118	1-D4	Actinobacteria	Actinobacteria	Micrococcales	Microbacteriaceae	Curtobacterium	pusillum
119	1-D1	Actinobacteria	Actinobacteria	Micrococcales	Microbacteriaceae	Curtobacterium	citreum
120	1-E11	Actinobacteria	Actinobacteria	Micrococcales	Microbacteriaceae	Curtobacterium	luteum
121	4-B5	Actinobacteria	Actinobacteria	Micrococcales	Microbacteriaceae	Curtobacterium	pusillum
122	2-F12	Actinobacteria	Actinobacteria	Micrococcales	Microbacteriaceae	Curtobacterium	citreum
123	4-F8	Actinobacteria	Actinobacteria	Micrococcales	Microbacteriaceae	Curtobacterium	luteum
124	4-F2	Actinobacteria	Actinobacteria	Micrococcales	Microbacteriaceae	Curtobacterium	pusillum
125	1-C12	Actinobacteria	Actinobacteria	Micrococcales	Microbacteriaceae	Curtobacterium	citreum
126	1-C7	Actinobacteria	Actinobacteria	Micrococcales	Microbacteriaceae	Curtobacterium	pusillum
483	M7181	Firmicutes	Bacilli	Bacillales	Bacillaceae 1	Cytobacillus	oceanisediminis
484	R2572	Firmicutes	Bacilli	Bacillales	Bacillaceae	Cytobacillus	kochii
485	2-B5	Firmicutes	Bacilli	Bacillales	Bacillaceae 1	Cytobacillus	firmus
486	2-G7	Firmicutes	Bacilli	Bacillales	Bacillaceae 1	Cytobacillus	firmus
487	3-A10	Firmicutes	Bacilli	Bacillales	Bacillaceae 1	Cytobacillus	firmus
513	M4274	Proteobacteria	Alphaproteobacteria	Rhizobiales	Rhizobiaceae	Ensifer	sojae
514	FM515	Proteobacteria	Gammaproteobacteria	Enterobacteriales	Enterobacteriaceae	Escherichia	fergusonii
432	MM675	Bacteroidetes	Flavobacteriia	Flavobacteriales	Flavobacteriaceae	Flavobacterium	glaciei
127	FM514	Actinobacteria	Actinobacteria	Actinomycetales	Microbacteriaceae	Frigoribacterium	faeni
128	M7180	Actinobacteria	Actinobacteria	Actinomycetales	Microbacteriaceae	Frigoribacterium	faeni
129	TS297	Actinobacteria	Actinobacteria	Actinomycetales	Microbacteriaceae	Frigoribacterium	faeni
130	TS294	Actinobacteria	Actinobacteria	Actinomycetales	Microbacteriaceae	Frigoribacterium	faeni
131	TS472	Actinobacteria	Actinobacteria	Actinomycetales	Microbacteriaceae	Frigoribacterium	faeni
132	TS302	Actinobacteria	Actinobacteria	Actinomycetales	Microbacteriaceae	Frigoribacterium	faeni
133	TS463	Actinobacteria	Actinobacteria	Actinomycetales	Microbacteriaceae	Frigoribacterium	faeni
134	TS300	Actinobacteria	Actinobacteria	Actinomycetales	Microbacteriaceae	Frigoribacterium	faeni
135	MY347	Actinobacteria	Actinobacteria	Actinomycetales	Microbacteriaceae	Frigoribacterium	faeni
136	R2204	Actinobacteria	Actinobacteria	Actinomycetales	Microbacteriaceae	Frigoribacterium	faeni
137	YE127	Actinobacteria	Actinobacteria	Actinomycetales	Microbacteriaceae	Frigoribacterium	faeni
138	YE121	Actinobacteria	Actinobacteria	Actinomycetales	Microbacteriaceae	Frigoribacterium	faeni
139	YE116	Actinobacteria	Actinobacteria	Actinomycetales	Microbacteriaceae	Frigoribacterium	faeni
140	YE120	Actinobacteria	Actinobacteria	Actinomycetales	Microbacteriaceae	Frigoribacterium	faeni
141	YE119	Actinobacteria	Actinobacteria	Actinomycetales	Microbacteriaceae	Frigoribacterium	faeni
142	TW397-1	Actinobacteria	Actinobacteria	Actinomycetales	Microbacteriaceae	Frigoribacterium	faeni
143	TW496	Actinobacteria	Actinobacteria	Actinomycetales	Microbacteriaceae	Frigoribacterium	faeni
144	TW288	Actinobacteria	Actinobacteria	Actinomycetales	Microbacteriaceae	Frigoribacterium	faeni
145	M765	Actinobacteria	Actinobacteria	Actinomycetales	Microbacteriaceae	Frigoribacterium	faeni
146	M454	Actinobacteria	Actinobacteria	Actinomycetales	Microbacteriaceae	Frigoribacterium	faeni
147	M4227	Actinobacteria	Actinobacteria	Actinomycetales	Microbacteriaceae	Frigoribacterium	faeni
148	M4232	Actinobacteria	Actinobacteria	Actinomycetales	Microbacteriaceae	Frigoribacterium	faeni
149	M4270	Actinobacteria	Actinobacteria	Actinomycetales	Microbacteriaceae	Frigoribacterium	faeni
150	M4276	Actinobacteria	Actinobacteria	Actinomycetales	Microbacteriaceae	Frigoribacterium	faeni
151	M4280	Actinobacteria	Actinobacteria	Actinomycetales	Microbacteriaceae	Frigoribacterium	faeni
152	M4286	Actinobacteria	Actinobacteria	Actinomycetales	Microbacteriaceae	Frigoribacterium	faeni
153	M7154	Actinobacteria	Actinobacteria	Actinomycetales	Microbacteriaceae	Frigoribacterium	faeni
154	M759	Actinobacteria	Actinobacteria	Micrococcales	Microbacteriaceae	Frigoribacterium	faeni
155	M760	Actinobacteria	Actinobacteria	Micrococcales	Microbacteriaceae	Frigoribacterium	faeni
156	M768	Actinobacteria	Actinobacteria	Micrococcales	Microbacteriaceae	Frigoribacterium	faeni
157	M7146	Actinobacteria	Actinobacteria	Micrococcales	Microbacteriaceae	Frigoribacterium	faeni
158	M7172	Actinobacteria	Actinobacteria	Micrococcales	Microbacteriaceae	Frigoribacterium	faeni
159	YE113	Actinobacteria	Actinobacteria	Micrococcales	Microbacteriaceae	Frigoribacterium	faeni
160	YE111	Actinobacteria	Actinobacteria	Micrococcales	Microbacteriaceae	Frigoribacterium	faeni
161	YE544	Actinobacteria	Actinobacteria	Micrococcales	Microbacteriaceae	Frigoribacterium	faeni
162	YE136	Actinobacteria	Actinobacteria	Micrococcales	Microbacteriaceae	Frigoribacterium	faeni
163	YE132	Actinobacteria	Actinobacteria	Micrococcales	Microbacteriaceae	Frigoribacterium	faeni
164	YE140	Actinobacteria	Actinobacteria	Micrococcales	Microbacteriaceae	Frigoribacterium	faeni
165	YE117	Actinobacteria	Actinobacteria	Micrococcales	Microbacteriaceae	Frigoribacterium	faeni
166	YE584	Actinobacteria	Actinobacteria	Micrococcales	Microbacteriaceae	Frigoribacterium	faeni
167	YE112	Actinobacteria	Actinobacteria	Micrococcales	Microbacteriaceae	Frigoribacterium	faeni
168	TY110	Actinobacteria	Actinobacteria	Micrococcales	Microbacteriaceae	Frigoribacterium	faeni
169	TY326	Actinobacteria	Actinobacteria	Micrococcales	Microbacteriaceae	Frigoribacterium	faeni
170	TY386	Actinobacteria	Actinobacteria	Micrococcales	Microbacteriaceae	Frigoribacterium	faeni
171	TW379	Actinobacteria	Actinobacteria	Micrococcales	Microbacteriaceae	Frigoribacterium	faeni
172	TW370	Actinobacteria	Actinobacteria	Micrococcales	Microbacteriaceae	Frigoribacterium	faeni
173	TW396	Actinobacteria	Actinobacteria	Micrococcales	Microbacteriaceae	Frigoribacterium	faeni
174	TS473	Actinobacteria	Actinobacteria	Micrococcales	Microbacteriaceae	Frigoribacterium	faeni
175	TS296	Actinobacteria	Actinobacteria	Micrococcales	Microbacteriaceae	Frigoribacterium	faeni
176	YE126	Actinobacteria	Actinobacteria	Micrococcales	Microbacteriaceae	Frigoribacterium	faeni
177	TY446	Actinobacteria	Actinobacteria	Micrococcales	Microbacteriaceae	Frigoribacterium	faeni
178	TY448	Actinobacteria	Actinobacteria	Micrococcales	Microbacteriaceae	Frigoribacterium	faeni
179	4-A3	Actinobacteria	Actinobacteria	Micrococcales	Microbacteriaceae	Frigoribacterium	faeni
181	TW500	Actinobacteria	Actinobacteria	Actinomycetales	Micrococcaceae	Kocuria	rosea
182	2-C4	Actinobacteria	Actinobacteria	Micrococcales	Micrococcaceae	Kocuria	marina
183	3-G10	Actinobacteria	Actinobacteria	Micrococcales	Micrococcaceae	Kocuria	polaris
184	3-A8	Actinobacteria	Actinobacteria	Micrococcales	Micrococcaceae	Kocuria	polaris
185	4-B2	Actinobacteria	Actinobacteria	Micrococcales	Micrococcaceae	Kocuria	marina
186	1-G10	Actinobacteria	Actinobacteria	Micrococcales	Micrococcaceae	Kocuria	marina
187	2-A4	Actinobacteria	Actinobacteria	Micrococcales	Micrococcaceae	Kocuria	marina
188	4-C7	Actinobacteria	Actinobacteria	Micrococcales	Microbacteriaceae	Labedella	gwakjiensis
189	MY365	Actinobacteria	Actinobacteria	Micrococcales	Microbacteriaceae	Leifsonia	soli
515	TY103	Proteobacteria	Gammaproteobacteria	Xanthomonadales	Xanthomonadaceae	Luteimonas	terrae
488	MY340	Firmicutes	Bacilli	Bacillales	Planococcaceae	Lysinibacillus	macroides
190	MY438	Actinobacteria	Actinobacteria	Actinomycetales	Nocardioidaceae	Marmoricola	korecus
191	R2517	Actinobacteria	Actinobacteria	Propionibacteriales	Nocardioidaceae	Marmoricola	korecus
192	R2581	Actinobacteria	Actinobacteria	Propionibacteriales	Nocardioidaceae	Marmoricola	korecus
193	4-G8-2	Actinobacteria	Actinobacteria	Propionibacteriales	Nocardioidaceae	Marmoricola	aequoreus
516	M4287	Proteobacteria	Betaproteobacteria	Burkholderiales	Oxalobacteraceae	Massilia	aurea
517	MY537	Proteobacteria	Alphaproteobacteria	Rhizobiales	Phyllobacteriaceae	Mesorhizobium	plurifarium
518	M7161	Proteobacteria	Alphaproteobacteria	Rhizobiales	Methylobacteriaceae	Methylobacterium	platani
519	M7564	Proteobacteria	Alphaproteobacteria	Rhizobiales	Methylobacteriaceae	Methylorubrum	pseudosasae
520	M7162	Proteobacteria	Alphaproteobacteria	Rhizobiales	Methylobacteriaceae	Methylorubrum	pseudosasae
521	1-B11	Proteobacteria	Alphaproteobacteria	Rhizobiales	Methylobacteriaceae	Methylorubrum	pseudosasae
522	1-B10	Proteobacteria	Alphaproteobacteria	Rhizobiales	Methylobacteriaceae	Methylorubrum	pseudosasae
194	FM711	Actinobacteria	Actinobacteria	Actinomycetales	Microbacteriaceae	Microbacteriaceae	rathayi
195	FM715	Actinobacteria	Actinobacteria	Actinomycetales	Microbacteriaceae	Microbacteriaceae	michiganensis
196	FM520	Actinobacteria	Actinobacteria	Actinomycetales	Microbacteriaceae	Microbacterium	oxydans
197	FM584	Actinobacteria	Actinobacteria	Actinomycetales	Microbacteriaceae	Microbacterium	phyllosphaerae
198	FM587	Actinobacteria	Actinobacteria	Actinomycetales	Microbacteriaceae	Microbacterium	phyllosphaerae
199	FM587-1	Actinobacteria	Actinobacteria	Actinomycetales	Microbacteriaceae	Microbacterium	phyllosphaerae
200	FM593	Actinobacteria	Actinobacteria	Actinomycetales	Microbacteriaceae	Microbacterium	foliorum
201	MM631	Actinobacteria	Actinobacteria	Actinomycetales	Microbacteriaceae	Microbacterium	testaceum
202	M7489	Actinobacteria	Actinobacteria	Actinomycetales	Microbacteriaceae	Microbacterium	hydrocarbonoxydans
203	M7490	Actinobacteria	Actinobacteria	Actinomycetales	Microbacteriaceae	Microbacterium	phyllosphaerae
204	MM691	Actinobacteria	Actinobacteria	Actinomycetales	Microbacteriaceae	Microbacterium	phyllosphaerae
205	FM415	Actinobacteria	Actinobacteria	Actinomycetales	Microbacteriaceae	Microbacterium	paraoxydans
206	TS71	Actinobacteria	Actinobacteria	Actinomycetales	Microbacteriaceae	Microbacterium	hydrocarbonoxydans
207	TS299	Actinobacteria	Actinobacteria	Actinomycetales	Microbacteriaceae	Microbacterium	testaceum
208	TS465	Actinobacteria	Actinobacteria	Actinomycetales	Microbacteriaceae	Microbacterium	testaceum
209	X305	Actinobacteria	Actinobacteria	Actinomycetales	Microbacteriaceae	Microbacterium	oleivorans
210	TS467-1	Actinobacteria	Actinobacteria	Actinomycetales	Microbacteriaceae	Microbacterium	phyllosphaerae
211	TS467	Actinobacteria	Actinobacteria	Actinomycetales	Microbacteriaceae	Microbacterium	phyllosphaerae
212	TS466	Actinobacteria	Actinobacteria	Actinomycetales	Microbacteriaceae	Microbacterium	foliorum
213	MY33	Actinobacteria	Actinobacteria	Actinomycetales	Microbacteriaceae	Microbacterium	testaceum
214	MY34	Actinobacteria	Actinobacteria	Actinomycetales	Microbacteriaceae	Microbacterium	oleivorans
215	MY37	Actinobacteria	Actinobacteria	Actinomycetales	Microbacteriaceae	Microbacterium	testaceum
216	MY108	Actinobacteria	Actinobacteria	Actinomycetales	Microbacteriaceae	Microbacterium	oleivorans
217	MY355	Actinobacteria	Actinobacteria	Actinomycetales	Microbacteriaceae	Microbacterium	testaceum
218	MY363	Actinobacteria	Actinobacteria	Actinomycetales	Microbacteriaceae	Microbacterium	testaceum;
219	MY435	Actinobacteria	Actinobacteria	Actinomycetales	Microbacteriaceae	Microbacterium	phyllosphaerae
220	R2187	Actinobacteria	Actinobacteria	Actinomycetales	Microbacteriaceae	Microbacterium	foliorum
221	YE129	Actinobacteria	Actinobacteria	Actinomycetales	Microbacteriaceae	Microbacterium	lemovicicum
222	TW382	Actinobacteria	Actinobacteria	Actinomycetales	Microbacteriaceae	Microbacterium	testaceum
223	M4225	Actinobacteria	Actinobacteria	Actinomycetales	Microbacteriaceae	Microbacterium	hydrocarbonoxydans
224	M4231	Actinobacteria	Actinobacteria	Actinomycetales	Microbacteriaceae	Microbacterium	testaceum
225	M4235	Actinobacteria	Actinobacteria	Actinomycetales	Microbacteriaceae	Microbacterium	testaceum
226	M4267	Actinobacteria	Actinobacteria	Actinomycetales	Microbacteriaceae	Microbacterium	oleivorans
227	M4272	Actinobacteria	Actinobacteria	Actinomycetales	Microbacteriaceae	Microbacterium	hydrocarbonoxydans
228	M4285	Actinobacteria	Actinobacteria	Actinomycetales	Microbacteriaceae	Microbacterium	phyllosphaerae
229	M4289	Actinobacteria	Actinobacteria	Actinomycetales	Microbacteriaceae	Microbacterium	oleivorans
230	M767	Actinobacteria	Actinobacteria	Actinomycetales	Microbacteriaceae	Microbacterium	hominis
231	M7148	Actinobacteria	Actinobacteria	Actinomycetales	Microbacteriaceae	Microbacterium	testaceum
232	M7150	Actinobacteria	Actinobacteria	Actinomycetales	Microbacteriaceae	Microbacterium	phyllosphaerae
233	M7155	Actinobacteria	Actinobacteria	Actinomycetales	Microbacteriaceae	Microbacterium	phyllosphaerae
234	M7156	Actinobacteria	Actinobacteria	Micrococcales	Microbacteriaceae	Microbacterium	phyllosphaerae
235	M7159	Actinobacteria	Actinobacteria	Micrococcales	Microbacteriaceae	Microbacterium	foliorum
236	M7166	Actinobacteria	Actinobacteria	Micrococcales	Microbacteriaceae	Microbacterium	foliorum
237	M7179	Actinobacteria	Actinobacteria	Micrococcales	Microbacteriaceae	Microbacterium	oleivorans
238	M7174	Actinobacteria	Actinobacteria	Micrococcales	Microbacteriaceae	Microbacterium	hatanonis
239	MM628	Actinobacteria	Actinobacteria	Micrococcales	Microbacteriaceae	Microbacterium	hatanonis
240	MM668	Actinobacteria	Actinobacteria	Micrococcales	Microbacteriaceae	Microbacterium	testaceum
241	MY362	Actinobacteria	Actinobacteria	Micrococcales	Microbacteriaceae	Microbacterium	lemovicicum
242	FM710	Actinobacteria	Actinobacteria	Micrococcales	Microbacteriaceae	Microbacterium	oleivorans
243	MY32	Actinobacteria	Actinobacteria	Micrococcales	Microbacteriaceae	Microbacterium	hydrocarbonoxydans
244	MY339	Actinobacteria	Actinobacteria	Micrococcales	Microbacteriaceae	Microbacterium	testaceum
245	MY341	Actinobacteria	Actinobacteria	Micrococcales	Microbacteriaceae	Microbacterium	testaceum
246	MY343	Actinobacteria	Actinobacteria	Micrococcales	Microbacteriaceae	Microbacterium	testaceum
247	R280	Actinobacteria	Actinobacteria	Micrococcales	Microbacteriaceae	Microbacterium	hydrocarbonoxydans
248	R294	Actinobacteria	Actinobacteria	Micrococcales	Microbacteriaceae	Microbacterium	phyllosphaerae
249	R2186	Actinobacteria	Actinobacteria	Micrococcales	Microbacteriaceae	Microbacterium	enclense
250	R2216	Actinobacteria	Actinobacteria	Micrococcales	Microbacteriaceae	Microbacterium	oleivorans
251	R2253	Actinobacteria	Actinobacteria	Micrococcales	Microbacteriaceae	Microbacterium	hydrocarbonoxydans
252	TW371	Actinobacteria	Actinobacteria	Micrococcales	Microbacteriaceae	Microbacterium	phyllosphaerae
253	TY96	Actinobacteria	Actinobacteria	Micrococcales	Microbacteriaceae	Microbacterium	hydrocarbonoxydans
254	TY335	Actinobacteria	Actinobacteria	Micrococcales	Microbacteriaceae	Microbacterium	oleivorans
255	TY330	Actinobacteria	Actinobacteria	Micrococcales	Microbacteriaceae	Microbacterium	phyllosphaerae
256	TY106	Actinobacteria	Actinobacteria	Micrococcales	Microbacteriaceae	Microbacterium	oleivorans
257	TY108	Actinobacteria	Actinobacteria	Micrococcales	Microbacteriaceae	Microbacterium	oleivorans
258	MM626	Actinobacteria	Actinobacteria	Micrococcales	Microbacteriaceae	Microbacterium	phyllosphaerae
259	TW382	Actinobacteria	Actinobacteria	Micrococcales	Microbacteriaceae	Microbacterium	testaceum
260	TW397	Actinobacteria	Actinobacteria	Micrococcales	Microbacteriaceae	Microbacterium	testaceum
261	TS77	Actinobacteria	Actinobacteria	Micrococcales	Microbacteriaceae	Microbacterium	testaceum
262	TS307	Actinobacteria	Actinobacteria	Micrococcales	Microbacteriaceae	Microbacterium	hydrocarbonoxydans
263	R2258	Actinobacteria	Actinobacteria	Micrococcales	Microbacteriaceae	Microbacterium	terregens
264	MM12	Actinobacteria	Actinobacteria	Micrococcales	Microbacteriaceae	Microbacterium	testaceum
265	M7560	Actinobacteria	Actinobacteria	Micrococcales	Microbacteriaceae	Microbacterium	testaceum
266	YE130	Actinobacteria	Actinobacteria	Micrococcales	Microbacteriaceae	Microbacterium	testaceum
267	YE123-1	Actinobacteria	Actinobacteria	Micrococcales	Microbacteriaceae	Microbacterium	hydrocarbonoxydans
268	YE139	Actinobacteria	Actinobacteria	Micrococcales	Microbacteriaceae	Microbacterium	hydrocarbonoxydans
269	YE123	Actinobacteria	Actinobacteria	Micrococcales	Microbacteriaceae	Microbacterium	hydrocarbonoxydans
270	TS466	Actinobacteria	Actinobacteria	Micrococcales	Microbacteriaceae	Microbacterium	foliorum
271	TW497	Actinobacteria	Actinobacteria	Micrococcales	Microbacteriaceae	Microbacterium	foliorum
272	3-C12	Actinobacteria	Actinobacteria	Micrococcales	Microbacteriaceae	Microbacterium	foliorum
273	1-C8	Actinobacteria	Actinobacteria	Micrococcales	Microbacteriaceae	Microbacterium	enclense
274	1-C3	Actinobacteria	Actinobacteria	Micrococcales	Microbacteriaceae	Microbacterium	testaceum
275	1-B2	Actinobacteria	Actinobacteria	Micrococcales	Microbacteriaceae	Microbacterium	testaceum
276	1-B5	Actinobacteria	Actinobacteria	Micrococcales	Microbacteriaceae	Microbacterium	testaceum
277	2-C9	Actinobacteria	Actinobacteria	Micrococcales	Microbacteriaceae	Microbacterium	arborescens
278	2-E2	Actinobacteria	Actinobacteria	Micrococcales	Microbacteriaceae	Microbacterium	oleivorans
279	4-B8	Actinobacteria	Actinobacteria	Micrococcales	Microbacteriaceae	Microbacterium	saccharophilum
280	1-H8	Actinobacteria	Actinobacteria	Micrococcales	Microbacteriaceae	Microbacterium	testaceum
281	2-D12	Actinobacteria	Actinobacteria	Micrococcales	Microbacteriaceae	Microbacterium	oxydans
282	2-H8	Actinobacteria	Actinobacteria	Micrococcales	Microbacteriaceae	Microbacterium	testaceum
283	2-B7	Actinobacteria	Actinobacteria	Micrococcales	Microbacteriaceae	Microbacterium	testaceum
284	4-B9	Actinobacteria	Actinobacteria	Micrococcales	Microbacteriaceae	Microbacterium	testaceum
285	4-C8	Actinobacteria	Actinobacteria	Micrococcales	Microbacteriaceae	Microbacterium	testaceum
286	1-C11	Actinobacteria	Actinobacteria	Micrococcales	Microbacteriaceae	Microbacterium	testaceum
287	1-H6	Actinobacteria	Actinobacteria	Micrococcales	Microbacteriaceae	Microbacterium	oleivorans
288	4-A4	Actinobacteria	Actinobacteria	Micrococcales	Microbacteriaceae	Microbacterium	enclense
289	1-C10	Actinobacteria	Actinobacteria	Micrococcales	Microbacteriaceae	Microbacterium	oleivorans
290	1-H9	Actinobacteria	Actinobacteria	Micrococcales	Microbacteriaceae	Microbacterium	testaceum
291	2-A3	Actinobacteria	Actinobacteria	Micrococcales	Microbacteriaceae	Microbacterium	lemovicicum
292	2-C3	Actinobacteria	Actinobacteria	Micrococcales	Microbacteriaceae	Microbacterium	testaceum
293	3-B4	Actinobacteria	Actinobacteria	Micrococcales	Microbacteriaceae	Microbacterium	testaceum
294	3-D6	Actinobacteria	Actinobacteria	Micrococcales	Microbacteriaceae	Microbacterium	testaceum
295	2-C7	Actinobacteria	Actinobacteria	Micrococcales	Microbacteriaceae	Microbacterium	oleivorans
296	2-D10	Actinobacteria	Actinobacteria	Micrococcales	Microbacteriaceae	Microbacterium	testaceum
297	2-E9	Actinobacteria	Actinobacteria	Micrococcales	Microbacteriaceae	Microbacterium	oleivorans
298	1-B4	Actinobacteria	Actinobacteria	Micrococcales	Microbacteriaceae	Microbacterium	testaceum
299	1-C5	Actinobacteria	Actinobacteria	Micrococcales	Microbacteriaceae	Microbacterium	kyungheense
300	2-A5	Actinobacteria	Actinobacteria	Micrococcales	Microbacteriaceae	Microbacterium	kyungheense
301	2-A7	Actinobacteria	Actinobacteria	Micrococcales	Microbacteriaceae	Microbacterium	kyungheense
302	2-A11	Actinobacteria	Actinobacteria	Micrococcales	Microbacteriaceae	Microbacterium	testaceum
303	2-B3	Actinobacteria	Actinobacteria	Micrococcales	Microbacteriaceae	Microbacterium	kyungheense
304	2-D9	Actinobacteria	Actinobacteria	Micrococcales	Microbacteriaceae	Microbacterium	testaceum
305	1-A3	Actinobacteria	Actinobacteria	Micrococcales	Microbacteriaceae	Microbacterium	testaceum
306	1-A4	Actinobacteria	Actinobacteria	Micrococcales	Microbacteriaceae	Microbacterium	enclense
307	2-H11	Actinobacteria	Actinobacteria	Micrococcales	Microbacteriaceae	Microbacterium	testaceum
308	3-D11	Actinobacteria	Actinobacteria	Micrococcales	Microbacteriaceae	Microbacterium	testaceum
309	3-E3	Actinobacteria	Actinobacteria	Micrococcales	Microbacteriaceae	Microbacterium	flavum
310	3-H11	Actinobacteria	Actinobacteria	Micrococcales	Microbacteriaceae	Microbacterium	testaceum
311	3-H12	Actinobacteria	Actinobacteria	Micrococcales	Microbacteriaceae	Microbacterium	testaceum
312	4-A2	Actinobacteria	Actinobacteria	Micrococcales	Microbacteriaceae	Microbacterium	hatanonis
423	MY344	Actinobacteria	Actinobacteria	Micrococcales	Microbacteriaceae	Microbacterium	tongyongensis
313	TW566	Actinobacteria	Actinobacteria	Micrococcales	Microbacteriaceae	Mycetocola	manganoxydans
314	TY323	Actinobacteria	Actinobacteria	Micrococcales	Microbacteriaceae	Mycetocola	manganoxydans
315	TY324	Actinobacteria	Actinobacteria	Micrococcales	Microbacteriaceae	Mycetocola	manganoxydans
316	TY325	Actinobacteria	Actinobacteria	Micrococcales	Microbacteriaceae	Mycetocola	manganoxydans
317	TY445	Actinobacteria	Actinobacteria	Micrococcales	Microbacteriaceae	Mycetocola	miduiensis
318	MY605	Actinobacteria	Actinobacteria	Mycobacteriales	Mycobacteriaceae	Mycobacterium	frederiksbergense
319	M4456	Actinobacteria	Actinobacteria	Actinomycetales	Nakamurellaceae	Nakamurella	panacisegetis
489	2-E7	Firmicutes	Bacilli	Bacillales	Bacillaceae 1	Neobacillus	niacini
490	2-E8	Firmicutes	Bacilli	Bacillales	Bacillaceae 1	Neobacillus	niacini
4	FM579	Actinobacteria	Actinobacteria	Actinomycetales	Actinomycetales	Nocardioides	alpinus
320	FM527	Actinobacteria	Actinobacteria	Actinomycetales	Nocardioidaceae	Nocardioides	kribbensis
321	M7420	Actinobacteria	Actinobacteria	Actinomycetales	Nocardioidaceae	Nocardioides	alpinus
322	M7488	Actinobacteria	Actinobacteria	Actinomycetales	Nocardioidaceae	Nocardioides	alpinus
323	M7511	Actinobacteria	Actinobacteria	Actinomycetales	Nocardioidaceae	Nocardioides	ganghwensis
324	YE541	Actinobacteria	Actinobacteria	Actinomycetales	Nocardioidaceae	Nocardioides	alpinus
325	R2511	Actinobacteria	Actinobacteria	Propionibacteriales	Nocardioidaceae	Nocardioides	glacieisoli
326	TW383	Actinobacteria	Actinobacteria	Propionibacteriales	Nocardioidaceae	Nocardioides	hwasunensis
327	MY487	Actinobacteria	Actinobacteria	Propionibacteriales	Nocardioidaceae	Nocardioides	glacieisoli
328	M7562	Actinobacteria	Actinobacteria	Propionibacteriales	Nocardioidaceae	Nocardioides	pyridinolyticus
329	M7563	Actinobacteria	Actinobacteria	Propionibacteriales	Nocardioidaceae	Nocardioides	alpinus
330	4-F9	Actinobacteria	Actinobacteria	Propionibacteriales	Nocardioidaceae	Nocardioides	hwasunensis
491	1-F1	Firmicutes	Bacilli	Bacillales	Bacillaceae 2	Oceanobacillus	profundus
331	FM590	Actinobacteria	Actinobacteria	Actinomycetales	Microbacteriaceae	Okibacterium	fritillariae
332	YE138	Actinobacteria	Actinobacteria	Actinomycetales	Microbacteriaceae	Okibacterium	fritillariae
333	TW401	Actinobacteria	Actinobacteria	Actinomycetales	Microbacteriaceae	Okibacterium	fritillariae
334	M4278	Actinobacteria	Actinobacteria	Actinomycetales	Microbacteriaceae	Okibacterium	fritillariae
335	R291	Actinobacteria	Actinobacteria	Micrococcales	Microbacteriaceae	Okibacterium	fritillariae
336	TY337	Actinobacteria	Actinobacteria	Micrococcales	Microbacteriaceae	Okibacterium	fritillariae
337	MY39	Actinobacteria	Actinobacteria	Micrococcales	Micrococcaceae	Paenarthrobacter	nitroguajacolicus
338	TY105	Actinobacteria	Actinobacteria	Micrococcales	Micrococcaceae	Paenarthrobacter	nitroguajacolicus
492	TW396-1	Firmicutes	Bacilli	Bacillales	Paenibacillaceae	Paenibacillus	timonensis
493	3-H1	Firmicutes	Bacilli	Bacillales	Paenibacillaceae 1	Paenibacillus	peoriae
494	2-H6	Firmicutes	Bacilli	Bacillales	Paenibacillaceae 1	Paenibacillus	xinjiangensis
523	TS2	Proteobacteria	Gammaproteobacteria	Enterobacterales	Enterobacteriaceae	Pantoea	vagans
524	M764	Proteobacteria	Alphaproteobacteria	Rhodobacterales	Rhodobacteraceae	Paracoccus	marcusii
525	2-B2	Proteobacteria	Alphaproteobacteria	Rhodobacterales	Rhodobacteraceae	Paracoccus	carotinifaciens
429	MM626	Bacteroidetes	Sphingobacteriia	Sphingobacteriales	Sphingobacteriaceae	Pedobacter	ginsenosidimutans
430	MM650	Bacteroidetes	Sphingobacteriia	Sphingobacteriales	Sphingobacteriaceae	Pedobacter	ginsenosidimutans
431	MM670	Bacteroidetes	Sphingobacteriia	Sphingobacteriales	Sphingobacteriaceae	Pedobacter	jejuensis
433	MM676	Bacteroidetes	Sphingobacteriia	Sphingobacteriales	Sphingobacteriaceae	Pedobacter	ginsenosidimutans
434	R290	Bacteroidetes	Sphingobacteriia	Sphingobacteriales	Sphingobacteriaceae	Pedobacter	ginsenosidimutans
435	R2183	Bacteroidetes	Sphingobacteriia	Sphingobacteriales	Sphingobacteriaceae	Pedobacter	agri
436	M4223	Bacteroidetes	Sphingobacteriia	Sphingobacteriales	Sphingobacteriaceae	Pedobacter	jejuensis
437	TY333	Bacteroidetes	Sphingobacteriia	Sphingobacteriales	Sphingobacteriaceae	Pedobacter	agri
339	MM669	Actinobacteria	Actinobacteria	Micrococcales	Intrasporangiaceae	Pedococcus	soli
340	MY481	Actinobacteria	Actinobacteria	Micrococcales	Intrasporangiaceae	Pedococcus	soli
341	MY430	Actinobacteria	Actinobacteria	Micrococcales	Intrasporangiaceae	Pedococcus	soli
342	MY441	Actinobacteria	Actinobacteria	Micrococcales	Intrasporangiaceae	Pedococcus	soli
343	MY532	Actinobacteria	Actinobacteria	Micrococcales	Intrasporangiaceae	Pedococcus	dokdonensis
344	R2201	Actinobacteria	Actinobacteria	Micrococcales	Intrasporangiaceae	Pedococcus	soli
345	R2213	Actinobacteria	Actinobacteria	Micrococcales	Intrasporangiaceae	Pedococcus	soli
346	R2249	Actinobacteria	Actinobacteria	Micrococcales	Intrasporangiaceae	Pedococcus	aerophilus
347	R2246	Actinobacteria	Actinobacteria	Micrococcales	Intrasporangiaceae	Pedococcus	aerophilus
348	R2251	Actinobacteria	Actinobacteria	Micrococcales	Intrasporangiaceae	Pedococcus	soli
349	TW561	Actinobacteria	Actinobacteria	Micrococcales	Intrasporangiaceae	Pedococcus	soli
350	R2579	Actinobacteria	Actinobacteria	Micrococcales	Intrasporangiaceae	Pedococcus	soli
351	R2580	Actinobacteria	Actinobacteria	Micrococcales	Intrasporangiaceae	Pedococcus	soli
352	R2578	Actinobacteria	Actinobacteria	Micrococcales	Intrasporangiaceae	Pedococcus	soli
353	M7163-1	Actinobacteria	Actinobacteria	Micrococcales	Intrasporangiaceae	Pedococcus	soli
354	M7491	Actinobacteria	Actinobacteria	Micrococcales	Intrasporangiaceae	Pedococcus	soli
355	M7552	Actinobacteria	Actinobacteria	Micrococcales	Intrasporangiaceae	Pedococcus	soli
356	M7553	Actinobacteria	Actinobacteria	Micrococcales	Intrasporangiaceae	Pedococcus	soli
357	M7555	Actinobacteria	Actinobacteria	Micrococcales	Intrasporangiaceae	Pedococcus	aerophilus
358	M7558	Actinobacteria	Actinobacteria	Micrococcales	Intrasporangiaceae	Pedococcus	soli
359	M7487	Actinobacteria	Actinobacteria	Actinomycetales	Intrasporangiaceae	Phycicoccus	ginsenosidimutans
360	MY593	Actinobacteria	Actinobacteria	Actinomycetales	Intrasporangiaceae	Phycicoccus	aerophilus
361	TW562	Actinobacteria	Actinobacteria	Actinomycetales	Intrasporangiaceae	Phycicoccus	ginsenosidimutans
362	TW565	Actinobacteria	Actinobacteria	Actinomycetales	Intrasporangiaceae	Phycicoccus	ginsenosidimutans
363	TW564	Actinobacteria	Actinobacteria	Actinomycetales	Intrasporangiaceae	Phycicoccus	ginsenosidimutans
364	MY440	Actinobacteria	Actinobacteria	Actinomycetales	Intrasporangiaceae	Phycicoccus	ginsenosidimutans
365	R2208	Actinobacteria	Actinobacteria	Actinomycetales	Intrasporangiaceae	Phycicoccus	aerophilus
180	MM697	Actinobacteria	Actinobacteria	Micrococcales	Microbacteriaceae	Plantibacter	flavus
366	FM569	Actinobacteria	Actinobacteria	Actinomycetales	Microbacteriaceae	Plantibacter	flavus
367	FM574	Actinobacteria	Actinobacteria	Actinomycetales	Microbacteriaceae	Plantibacter	flavus
368	FM594	Actinobacteria	Actinobacteria	Actinomycetales	Microbacteriaceae	Plantibacter	flavus
369	YE487	Actinobacteria	Actinobacteria	Actinomycetales	Microbacteriaceae	Plantibacter	flavus
370	YE122	Actinobacteria	Actinobacteria	Actinomycetales	Microbacteriaceae	Plantibacter	flavus
371	YE143	Actinobacteria	Actinobacteria	Actinomycetales	Microbacteriaceae	Plantibacter	flavus
372	M4222	Actinobacteria	Actinobacteria	Actinomycetales	Microbacteriaceae	Plantibacter	flavus
373	M4224	Actinobacteria	Actinobacteria	Actinomycetales	Microbacteriaceae	Plantibacter	flavus
374	M7151	Actinobacteria	Actinobacteria	Actinomycetales	Microbacteriaceae	Plantibacter	flavus
375	M7160	Actinobacteria	Actinobacteria	Micrococcales	Microbacteriaceae	Plantibacter	flavus
376	M7153	Actinobacteria	Actinobacteria	Micrococcales	Microbacteriaceae	Plantibacter	flavus;
377	MY359	Actinobacteria	Actinobacteria	Micrococcales	Microbacteriaceae	Plantibacter	flavus
378	TY331	Actinobacteria	Actinobacteria	Micrococcales	Microbacteriaceae	Plantibacter	flavus
379	TY107	Actinobacteria	Actinobacteria	Micrococcales	Microbacteriaceae	Plantibacter	flavus
380	TW380	Actinobacteria	ctinobacteria	Micrococcales	Microbacteriaceae	Plantibacter	flavus
381	TS395	Actinobacteria	Actinobacteria	Micrococcales	Microbacteriaceae	Plantibacter	flavus
382	YE145	Actinobacteria	Actinobacteria	Micrococcales	Microbacteriaceae	Plantibacter	flavus
383	MM634	Actinobacteria	Actinobacteria	Micrococcales	Micrococcaceae	Pseudarthrobacter	sulfonivorans
384	R2215	Actinobacteria	Actinobacteria	Micrococcales	Micrococcaceae	Pseudarthrobacter	defluvii
385	TW381	Actinobacteria	Actinobacteria	Micrococcales	Micrococcaceae	Pseudarthrobacter	oxydans
386	TY104	Actinobacteria	Actinobacteria	Micrococcales	Micrococcaceae	Pseudarthrobacter	oxydans
387	MM647	Actinobacteria	Actinobacteria	Micrococcales	Microbacteriaceae	Pseudarthrobacter	oxydans
388	FM517	Actinobacteria	Actinobacteria	Actinomycetales	Microbacteriaceae	Pseudoclavibacter	helvolus
389	4-G3	Actinobacteria	Actinobacteria	Kineosporiales	Kineosporiaceae	Pseudokineococcus	lusitanus
526	FM10	Proteobacteria	Gammaproteobacteria	Pseudomonadales	Pseudomonadaceae	Pseudomonas	NRIC
527	MM13	Proteobacteria	Gammaproteobacteria	Pseudomonadales	Pseudomonadaceae	Pseudomonas	fulva
528	MY9	Proteobacteria	Gammaproteobacteria	Pseudomonadales	Pseudomonadaceae	Pseudomonas	fulva
529	M44	Proteobacteria	Gammaproteobacteria	Pseudomonadales	Pseudomonadaceae	Pseudomonas	fulva
530	M4233	Proteobacteria	Gammaproteobacteria	Pseudomonadales	Pseudomonadaceae	Pseudomonas	fulva
531	M75	Proteobacteria	Gammaproteobacteria	Pseudomonadales	Pseudomonadaceae	Pseudomonas	fulva
532	M76	Proteobacteria	Gammaproteobacteria	Pseudomonadales	Pseudomonadaceae	Pseudomonas	fulva
533	M755	Proteobacteria	Gammaproteobacteria	Pseudomonadales	Pseudomonadaceae	Pseudomonas	putida
534	M758	Proteobacteria	Gammaproteobacteria	Pseudomonadales	Pseudomonadaceae	Pseudomonas	fulva
535	R23	Proteobacteria	Gammaproteobacteria	Pseudomonadales	Pseudomonadaceae	Pseudomonas	fulva
536	YE15	Proteobacteria	Gammaproteobacteria	Pseudomonadales	Pseudomonadaceae	Pseudomonas	fulva
537	TY7	Proteobacteria	Gammaproteobacteria	Pseudomonadales	Pseudomonadaceae	Pseudomonas	fulva
538	TY99	Proteobacteria	Gammaproteobacteria	Pseudomonadales	Pseudomonadaceae	Pseudomonas	abietaniphila
539	4-B11	Proteobacteria	Gammaproteobacteria	Pseudomonadales	Pseudomonadaceae	Pseudomonas	cichorii
540	4-F10	Proteobacteria	Gammaproteobacteria	Xanthomonadales	Xanthomonadaceae	Pseudoxanthomonas	spadix
541	FM516	Proteobacteria	Gammaproteobacteria	Xanthomonadales	Xanthomonadaceae	Pseudoxanthomonas	spadix
542	FM518	Proteobacteria	Gammaproteobacteria	Xanthomonadales	Xanthomonadaceae	Pseudoxanthomonas	spadix
543	M4275	Proteobacteria	Gammaproteobacteria	Xanthomonadales	Xanthomonadaceae	Pseudoxanthomonas	spadix
544	YE124	Proteobacteria	Gammaproteobacteria	Xanthomonadales	Xanthomonadaceae	Pseudoxanthomonas	spadix
545	TY101	Proteobacteria	Gammaproteobacteria	Xanthomonadales	Xanthomonadaceae	Pseudoxanthomonas	spadix
546	M7559	Proteobacteria	Gammaproteobacteria	Xanthomonadales	Xanthomonadaceae	Pseudoxanthomonas	spadix
547	M763	Proteobacteria	Gammaproteobacteria	Xanthomonadales	Xanthomonadaceae	Pseudoxanthomonas	spadix
495	1-G4	Firmicutes	Bacilli	Bacillales	Planococcaceae	Psychrobacillus	psychrodurans
390	MY358	Actinobacteria	Actinobacteria	Actinomycetales	Microbacteriaceae	Rathayibacter	festucae
391	TW373	Actinobacteria	Actinobacteria	Actinomycetales	Microbacteriaceae	Rathayibacter	rathayi
392	M4230	Actinobacteria	Actinobacteria	Actinomycetales	Microbacteriaceae	Rathayibacter	festucae
393	M452	Actinobacteria	Actinobacteria	Actinomycetales	Microbacteriaceae	Rathayibacter	tritici
394	M4290	Actinobacteria	Actinobacteria	Actinomycetales	Microbacteriaceae	Rathayibacter	caricis
395	MY364	Actinobacteria	Actinobacteria	Micrococcales	Microbacteriaceae	Rathayibacter	festucae
396	TY321	Actinobacteria	Actinobacteria	Micrococcales	Microbacteriaceae	Rathayibacter	caricis
397	TS310	Actinobacteria	Actinobacteria	Micrococcales	Microbacteriaceae	Rathayibacter	rathayi
398	M7152	Actinobacteria	Actinobacteria	Micrococcales	Microbacteriaceae	Rathayibacter	rathayi
399	4-A1	Actinobacteria	Actinobacteria	Micrococcales	Microbacteriaceae	Rathayibacter	caricis
400	4-C9	Actinobacteria	Actinobacteria	Micrococcales	Microbacteriaceae	Rathayibacter	rathayi
401	R2211	Actinobacteria	Actinobacteria	Actinomycetales	Nocardiaceae	Rhodococcus	fascians
402	TW400	Actinobacteria	Actinobacteria	Actinomycetales	Nocardiaceae	Rhodococcus	fascians
403	M4282	Actinobacteria	Actinobacteria	Actinomycetales	Nocardiaceae	Rhodococcus	yunnanensis
404	R2194	Actinobacteria	Actinobacteria	Mycobacteriales	Nocardiaceae	Rhodococcus	cerastii
405	MY357	Actinobacteria	Actinobacteria	Mycobacteriales	Nocardiaceae	Rhodococcus	fascians
406	YE480	Actinobacteria	Actinobacteria	Mycobacteriales	Nocardiaceae	Rhodococcus	fascians
407	TS469	Actinobacteria	Actinobacteria	Mycobacteriales	Nocardiaceae	Rhodococcus	corynebacterioides
408	1-D8	Actinobacteria	Actinobacteria	Mycobacteriales	Nocardiaceae	Rhodococcus	fascians
548	R2196	Proteobacteria	Alphaproteobacteria	Rhodospirillales	Acetobacteraceae	Roseomonas	ludipueritiae
409	R2209	Actinobacteria	Actinobacteria	Micrococcales	Cellulomonadaceae	Sanguibacter	keddieii
410	YE482	Actinobacteria	Actinobacteria	Micrococcales	Cellulomonadaceae	Sanguibacter	inulinus
411	M7173	Actinobacteria	Actinobacteria	Micrococcales	Jonesiaceae	Sanguibacter	antarcticus
412	1-A11	Actinobacteria	Actinobacteria	Micrococcales	Jonesiaceae	Sanguibacter	antarcticus
496	4-A13	Firmicutes	Bacilli	Bacillales	Planococcaceae	Solibacillus	isronensis
497	4-B1	Firmicutes	Bacilli	Bacillales	Planococcaceae	Solibacillus	isronensis
498	1-H10	Firmicutes	Bacilli	Bacillales	Staphylococcaceae	Staphylococcus	epidermidis
499	3-H7	Firmicutes	Bacilli	Bacillales	Staphylococcaceae	Staphylococcus	epidermidis
500	4-F6	Firmicutes	Bacilli	Bacillales	Staphylococcaceae	Staphylococcus	epidermidis
549	FM586-1	Proteobacteria	Gammaproteobacteria	Xanthomonadales	Xanthomonadaceae	Stenotrophomonas	chelatiphaga
550	M4271	Proteobacteria	Gammaproteobacteria	Xanthomonadales	Xanthomonadaceae	Stenotrophomonas	chelatiphaga
551	M4451	Proteobacteria	Gammaproteobacteria	Xanthomonadales	Xanthomonadaceae	Stenotrophomonas	chelatiphaga
552	R2261	Proteobacteria	Gammaproteobacteria	Xanthomonadales	Xanthomonadaceae	Stenotrophomonas	chelatiphaga
553	MM687	Proteobacteria	Gammaproteobacteria	Xanthomonadales	Xanthomonadaceae	Stenotrophomonas	chelatiphaga
554	R2512	Proteobacteria	Gammaproteobacteria	Xanthomonadales	Xanthomonadaceae	Stenotrophomonas	chelatiphaga
555	M7175	Proteobacteria	Gammaproteobacteria	Xanthomonadales	Xanthomonadaceae	Stenotrophomonas	chelatiphaga
556	MY27	Proteobacteria	Gammaproteobacteria	Xanthomonadales	Xanthomonadaceae	Stenotrophomonas	chelatiphaga
557	MY425	Proteobacteria	Gammaproteobacteria	Xanthomonadales	Xanthomonadaceae	Stenotrophomonas	terrae
558	M453	Proteobacteria	Gammaproteobacteria	Xanthomonadales	Xanthomonadaceae	Stenotrophomonas	rhizophila
559	FM522	Proteobacteria	Gammaproteobacteria	Xanthomonadales	Xanthomonadaceae	Stenotrophomonas	rhizophila
560	MY22	Proteobacteria	Gammaproteobacteria	Xanthomonadales	Xanthomonadaceae	Stenotrophomonas	terrae
561	YE125-3	Proteobacteria	Gammaproteobacteria	Xanthomonadales	Xanthomonadaceae	Stenotrophomonas	rhizophila
562	TY100	Proteobacteria	Gammaproteobacteria	Xanthomonadales	Xanthomonadaceae	Stenotrophomonas	chelatiphaga
563	R2520	Proteobacteria	Gammaproteobacteria	Xanthomonadales	Xanthomonadaceae	Stenotrophomonas	rhizophila
564	2-G11	Proteobacteria	Gammaproteobacteria	Xanthomonadales	Xanthomonadaceae	Stenotrophomonas	rhizophila
413	FM570	Actinobacteria	Actinobacteria	Actinobacteridae	Intrasporangiaceae	Terrabacter	sp.
414	M7422	Actinobacteria	Actinobacteria	Actinomycetales	Intrasporangiaceae	Terrabacter	carboxydivorans
415	MY434	Actinobacteria	Actinobacteria	Micrococcales	Intrasporangiaceae	Terrabacter	aerolatus
416	R2247	Actinobacteria	Actinobacteria	Micrococcales	Intrasporangiaceae	Terrabacter	aeriphilus
417	TW501	Actinobacteria	Actinobacteria	Micrococcales	Intrasporangiaceae	Terrabacter	carboxydivorans
418	TS471	Actinobacteria	Actinobacteria	Micrococcales	Intrasporangiaceae	Terrabacter	tumescens
419	MM693	Actinobacteria	Actinobacteria	Micrococcales	Intrasporangiaceae	Terrabacter	tumescens
420	MM692	Actinobacteria	Actinobacteria	Micrococcales	Intrasporangiaceae	Terrabacter	aerolatus
421	R2573	Actinobacteria	Actinobacteria	Micrococcales	Intrasporangiaceae	Terrabacter	ginsenosidimutans
422	M7495	Actinobacteria	Actinobacteria	Micrococcales	Intrasporangiaceae	Terrabacter	carboxydivorans
501	MY36	Firmicutes	Bacilli	Bacillales	Bacillaceae 1	Terribacillus	saccharophilus
424	MY534	Actinobacteria	Actinobacteria	Mycobacteriales	Gordoniaceae	Williamsia	deligens
565	M4283	Proteobacteria	Gammaproteobacteria	Xanthomonadales	Xanthomonadaceae	Xanthomonas	campestris
566	M7169	Proteobacteria	Gammaproteobacteria	Xanthomonadales	Xanthomonadaceae	Xanthomonas	arboricola
567	MY47	Proteobacteria	Gammaproteobacteria	Xanthomonadales	Xanthomonadaceae	Xanthomonas	campestris

## Sheet: Table9
Table9 The relative abundance of 31 genera of microbial species in the phyllosphere microbiome of Populus
Tax	S91	S92	S93	S94	S95	S96	S97	S98	S99	S100	S101	S102	S103	S104	S105	S106	S107	S108	S109	S121	S122	S123	S124	S125	S126	S127	S128	S129	S130	S131	S132	S133	S134	S135	S136	S137	S138	S139	S140	AVE
k__Bacteria;p__Proteobacteria;c__Gammaproteobacteria;o__Pseudomonadales;f__Pseudomonadaceae;g__Pseudomonas	0.0472941	0	0.337629	0	0.00604686	0.00829244	0	0.0441082	0.0588235	0.00128419	0.0419533	0.123267	0.0390184	0.173598	0.0648132	0.0399349	0.0449255	0.0167081	0.0518556	0.0177206	0.00315311	0.045303	0.0129999	0.00958377	0.0448859	0.00300379	0.166114	0.0117773	0	0.00269542	0.00339181	0.000840925	0.00726955	0.00491742	0.00400035	0.0232213	0.0519849	0.0224397	0	0.0393552
k__Bacteria;p__Proteobacteria;c__Alphaproteobacteria;o__Rhodobacterales;f__Rhodobacteraceae;g__Paracoccus	0.00439293	0.00483215	0.00334355	0.00453479	0.00623583	0.00220003	0	0.00564175	0	0.00449467	0.0417855	0.0911881	0.020451	0.0411369	0.0177765	0.0170093	0.0463091	0.0109492	0.00337374	0.0302293	0.135769	0.0551515	0.0359234	0.131095	0.0084621	0.00966436	0.00311074	0.0349036	0.0741797	0.086904	0.0373099	0.0528381	0.0189008	0.0366487	0.00626141	0.0126324	0.0121928	0.0140845	0	0.0287671
k__Bacteria;p__Proteobacteria;c__Betaproteobacteria;o__Burkholderiales;f__Alcaligenaceae;g__Achromobacter	0	0	0	0	0	0	0	0	0	0	0	0.00158416	0.188849	0	0.00127991	0	0.00227883	0.410594	0.00193677	0	0	0	0	0.00293809	0	0	0	0	0.00927247	0	0	0	0	0	0	0.00167193	0	0	0	0.0159078
k__Bacteria;p__Proteobacteria;c__Alphaproteobacteria;o__Rhizobiales;f__Methylobacteriaceae;g__Methylobacterium	0	0	0.000975202	0.00101642	0	0.00262312	0.00257555	0.00153866	0	0.00359574	0.0368071	0.0289109	0.0366503	0.0670905	0.0564582	0.0168614	0.058273	0.00895841	0.0792828	0.0016215	0.00445145	0.00242424	0.00942741	0.00342777	0.00220751	0.00979496	0.00342182	0.00513919	0	0	0.00233918	0	0.00310168	0.00241232	0.0531351	0.00436559	0.0153119	0.00572929	0.0269109	0.0142779
k__Bacteria;p__Actinobacteria;c__Actinobacteria;o__Actinomycetales;f__Intrasporangiaceae;g__Phycicoccus	0.00177587	0	0.00153246	0.00430024	0	0	0	0	0	0	0.00436315	0	0	0	0.00131546	0	0.00162774	0	0	0.0262914	0.0143745	0.015303	0.0206411	0.00426723	0.0242826	0.0589004	0.00269598	0.00342612	0	0.018682	0.0210526	0.0341976	0.026752	0.0217109	0	0.00380828	0.0125709	0.0153975	0.0200136	0.00921237
k__Bacteria;p__Proteobacteria;c__Alphaproteobacteria;o__Rhizobiales;f__Rhizobiaceae;g__Agrobacterium	0.023834	0.00839268	0.00167177	0.0039093	0	0.0015231	0.00583791	0.00820618	0.0038746	0.0208039	0.0247245	0.00722772	0.0333674	0.0109948	0.00611512	0.0137554	0.0131847	0.0265908	0.00843434	0	0.0052861	0	0.0154808	0.0176985	0.00772627	0.0100562	0.00342182	0.00513919	0.0114123	0	0.00222222	0	0	0.00296901	0.0106966	0.00984581	0.00207939	0.0169492	0	0.00880593
k__Bacteria;p__Firmicutes;c__Bacilli;o__Bacillales;f__Staphylococcaceae;g__Staphylococcus	0.0011216	0.00661241	0.00515464	0.0426896	0.005291	0.00313082	0.0111607	0.00794974	0.0117119	0.00616412	0	0.00237624	0.00107637	0	0	0.00443721	0.00992919	0	0.000374859	0.00891823	0.0114068	0.015	0.0132976	0.00475691	0.0301692	0.0210265	0.00922854	0.00899358	0.0114123	0.00213774	0.00467836	0.00420463	0.00358631	0.00473186	0.0119141	0.0259149	0.00652174	0.0108618	0.0105156	0.00867839
k__Bacteria;p__Actinobacteria;c__Actinobacteria;o__Actinomycetales;f__Micrococcaceae;g__Arthrobacter	0.00710347	0.00178026	0.00229869	0.00273651	0.00359033	0	0	0	0	0.00295364	0.000950943	0	0	0.00142109	0	0	0.00366241	0.000639886	0	0.0157517	0.00899564	0.00893939	0.0249082	0.012242	0.0150846	0.00287319	0	0.043469	0	0.022214	0.0173099	0.0186405	0.00891732	0	0	0	0	0.00155168	0.00791497	0.00604998
k__Bacteria;p__Actinobacteria;c__Actinobacteria;o__Actinomycetales;f__Nocardioidaceae;g__Nocardioides	0	0	0	0	0	0	0	0	0.00255372	0	0	0	0	0	0.00167099	0	0	0	0	0	0	0.00181818	0.00754193	0.0023085	0.00919794	0.059031	0.00715471	0.00449679	0	0.0168231	0.00654971	0	0.0070757	0.00816478	0.00817462	0.00232212	0.00897921	0.00596801	0	0.00409823
k__Bacteria;p__Actinobacteria;c__Actinobacteria;o__Actinomycetales;f__Nocardiaceae;g__Rhodococcus	0	0.00572228	0	0.000625489	0.00396825	0	0	0	0	0	0	0	0	0	0.0011377	0	0.000732481	0	0	0.00949734	0.013818	0.0159091	0.00377096	0.00888423	0.00919794	0.00770537	0.00632518	0.0162741	0	0.00483316	0.00690058	0.0121934	0.00882039	0.00797922	0.00165232	0.00037154	0.00746692	0.000954882	0	0.00396771
k__Bacteria;p__Actinobacteria;c__Actinobacteria;o__Actinomycetales;f__Nocardioidaceae;g__Aeromicrobium	0	0.00216175	0	0.00172009	0	0	0	0	0	0.00141261	0	0	0.00274474	0	0.00149323	0	0.00170912	0	0.00131201	0.0209636	0.0064917	0.00575758	0.00377096	0	0.0169242	0	0.00114061	0	0	0.0149642	0.00561403	0.0159776	0.00688185	0.00881425	0.00652231	0.0074308	0.0113422	0	0.00621891	0.00388124
k__Bacteria;p__Proteobacteria;c__Alphaproteobacteria;o__Rhodospirillales;f__Acetobacteraceae;g__Roseomonas	0.0025236	0	0.0771106	0.00125098	0.000377929	0.00177695	0	0.00282087	0	0	0.022487	0.00237624	0.00435929	0	0.000746614	0.00133116	0.00756898	0.000710985	0.000874672	0	0.00176203	0	0.000595415	0.00405736	0	0	0.000518457	0.000642398	0.0021398	0.00176596	0	0.00252278	0.00348939	0.00231954	0	0	0.00122873	0.000954882	0	0.00380289
k__Bacteria;p__Firmicutes;c__Bacilli;o__Bacillales;f__Bacillaceae;g__Bacillus	0	0.00305188	0.0066871	0	0	0.00186157	0	0	0	0	0	0.00465346	0	0	0	0	0	0	0	0	0.00435871	0.0225758	0.00843505	0.0084645	0	0	0.00072584	0	0	0.00892276	0.00573099	0.00434478	0.00222933	0.00937094	0.0043482	0.00195058	0	0.0185008	0	0.0029798
k__Bacteria;p__Proteobacteria;c__Alphaproteobacteria;o__Caulobacterales;f__Caulobacteraceae;g__Brevundimonas	0	0	0	0	0	0	0	0	0	0	0.00374783	0.0256436	0.0111942	0.00598354	0.0174921	0	0.0105803	0	0.0196176	0	0	0	0.00119083	0.00811472	0	0	0	0.00406852	0	0	0	0	0	0	0.000782677	0	0	0	0.00667119	0.00295095
k__Bacteria;p__Bacteroidetes;c__Flavobacteriia;o__Flavobacteriales;f__[Weeksellaceae];g__Chryseobacterium	0.000654267	0	0	0	0	0	0	0	0	0	0.0209207	0.00108911	0.00392874	0.0182498	0.00263092	0.000887443	0.0394726	0.00177746	0.00730976	0	0	0	0	0	0	0	0.000518457	0.00364026	0	0	0	0	0	0	0	0	0	0	0	0.00259178
k__Bacteria;p__Actinobacteria;c__Actinobacteria;o__Actinomycetales;f__Microbacteriaceae;g__Curtobacterium	0.00373867	0	0	0	0	0.00220003	0	0	0	0	0	0	0	0	0	0	0	0	0	0	0	0.0190909	0.0129007	0.00181882	0	0	0.00508088	0	0	0.00520494	0.00385965	0.00392432	0	0	0	0	0	0	0	0.00148254
k__Bacteria;p__Proteobacteria;c__Gammaproteobacteria;o__Xanthomonadales;f__Xanthomonadaceae;g__Stenotrophomonas	0	0	0	0	0	0	0	0	0	0	0	0	0	0.0131638	0.0108081	0	0	0	0.018618	0	0	0	0	0	0	0	0	0.00706638	0	0	0	0	0	0	0	0	0	0	0	0.00127324
k__Bacteria;p__Proteobacteria;c__Gammaproteobacteria;o__Xanthomonadales;f__Xanthomonadaceae;g__Pseudoxanthomonas	0	0	0.000208972	0.000547303	0.000377929	0	0	0	0	0	0	0	0.0040902	0.00172027	0.00974153	0	0	0.0189122	0	0	0	0	0	0.000629591	0	0	0	0	0	0	0	0	0	0.00055669	0.0012175	0	0	0	0.0115332	0.00127014
k__Bacteria;p__Bacteroidetes;c__Flavobacteriia;o__Flavobacteriales;f__Flavobacteriaceae;g__Flavobacterium	0	0	0	0	0	0	0	0	0	0	0.0016222	0.00188119	0.00452075	0.00837696	0.000639954	0.00133116	0.0018719	0.0152151	0.0018743	0	0	0.000909091	0	0	0.00441501	0	0.000518457	0	0	0	0	0	0	0	0.000782677	0.000650195	0	0	0	0.00114382
k__Bacteria;p__Proteobacteria;c__Betaproteobacteria;o__Burkholderiales;f__Oxalobacteraceae;g__Massilia	0	0	0.00417944	0	0	0	0	0.00205155	0	0	0.00123063	0.00386139	0.00220655	0.00321616	0	0	0.00390657	0	0.00793452	0	0	0	0	0	0	0	0	0	0	0	0.00327485	0	0	0	0	0	0	0	0.00226142	0.000874951
k__Bacteria;p__Actinobacteria;c__Actinobacteria;o__Actinomycetales;f__Mycobacteriaceae;g__Mycobacterium	0	0	0	0	0	0	0	0	0	0	0	0	0	0	0	0	0	0	0	0	0.00250394	0	0	0	0	0	0.00373289	0.00214133	0	0	0.00222222	0.00350385	0	0	0	0	0.00207939	0	0	0.000414965
k__Bacteria;p__Proteobacteria;c__Gammaproteobacteria;o__Xanthomonadales;f__Xanthomonadaceae;g__Luteimonas	0	0	0	0	0	0	0	0	0	0.00115577	0.00201376	0	0	0	0	0.0020707	0.00138358	0	0	0	0	0	0	0	0.00662252	0	0	0	0	0	0	0	0	0	0	0	0	0	0	0.000339649
k__Bacteria;p__Bacteroidetes;c__Sphingobacteriia;o__Sphingobacteriales;f__Sphingobacteriaceae;g__Pedobacter	0	0	0	0	0	0	0	0	0	0	0.000615316	0	0	0.00112192	0	0.000591628	0	0	0	0.000694927	0	0	0	0.000349773	0	0	0	0.00171306	0	0	0	0	0.000581564	0	0.000347856	0	0	0	0	0.000154257
k__Bacteria;p__Proteobacteria;c__Alphaproteobacteria;o__Rhizobiales;f__Phyllobacteriaceae;g__Mesorhizobium	0	0	0	0	0	0	0	0	0	0	0	0	0	0	0	0	0	0	0	0	0	0	0	0	0	0	0.00279967	0	0	0	0	0	0.000872347	0	0	0.00139328	0	0	0	0.000129879
k__Bacteria;p__Actinobacteria;c__Actinobacteria;o__Actinomycetales;f__Williamsiaceae;g__Williamsia	0	0	0	0	0	0	0	0	0	0	0	0	0	0	0	0	0	0	0	0	0	0	0	0	0	0	0	0.00299786	0	0	0	0	0	0	0	0	0.00198488	0	0	0.000127762
k__Bacteria;p__Firmicutes;c__Bacilli;o__Bacillales;f__Paenibacillaceae;g__Paenibacillus	0.00121507	0	0	0.00164191	0	0	0	0	0	0	0	0	0.000215274	0	0	0	0.000569708	0	0	0	0	0	0	0	0	0	0	0	0	0	0	0	0	0	0	0	0	0	0	9.33835e-05
k__Bacteria;p__Actinobacteria;c__Actinobacteria;o__Actinomycetales;f__Micrococcaceae;g__Kocuria	0	0	0	0	0	0	0	0	0	0	0	0	0	0	0	0	0	0	0	0	0	0	0	0	0	0	0	0.00149893	0	0	0	0	0	0	0	0	0	0	0	3.84341e-05
k__Bacteria;p__Actinobacteria;c__Actinobacteria;o__Actinomycetales;f__Actinomycetaceae;g__Actinomyces	0	0	0	0	0	0	0	0	0	0	0	0	0	0	0	0	0	0	0	0	0	0	0	0	0	0	0	0	0	0	0	0	0	0	0	0	0	0.00143232	0	3.67262e-05
k__Bacteria;p__Proteobacteria;c__Gammaproteobacteria;o__Xanthomonadales;f__Xanthomonadaceae;g__Xanthomonas	0	0	0	0	0	0	0	0	0	0	0	0.000594059	0	0	0	0	0	0	0	0	0	0	0	0	0	0	0.000518457	0	0	0	0	0	0	0	0	0	0	0	0	2.85261e-05
k__Bacteria;p__Firmicutes;c__Bacilli;o__Bacillales;f__Paenibacillaceae;g__Brevibacillus	0	0	0	0	0	0	0	0	0	0	0	0	0	0	0	0	0	0	0	0	0	0	0	0	0	0.000522398	0	0	0	0	0	0	0	0	0	0	0	0	0	1.33948e-05
k__Bacteria;p__Actinobacteria;c__Actinobacteria;o__Actinomycetales;f__Microbacteriaceae;g__Frigoribacterium	0	0	0	0	0	0	0	0	0	0	0	0	0	0	0.000391083	0	0	0	0	0	0	0	0	0	0	0	0	0	0	0	0	0	0	0	0	0	0	0	0	1.00278e-05
																																								0.162759

## Sheet: Table10
Table10 The inhibition rate of the six antagonistic bacterial strains against A. alternata
	inhibition rate ( % )
	Replicate 1	Replicate 2	Replicate 3	AVG
Chryseobacterium soldanellicola FM524	14.5833	12.5	14.5833	13.8889
Methylobacterium platani M7161	27.0833	28.125	28.125	27.7778
Brevundimonas vesicularis M4220	39.5833	39.5833	36.4583	38.5417
Paracoccus marcusii M764	18.75	17.7083	17.7083	18.0556
Flavobacterium glaciei MM675	58.3333	56.25	58.3333	57.6389
Achromobacter insuavis TS460	33.3333	33.3333	35.4167	34.0278

[truncated: 2 more sheets: Table11, Table12]
